# Supplementary material for: Recombinant LSDV Strains in Asia: Vaccine Spillover or Natural Emergence?
Source: Viruses. 2022 Jun 29;14(7):1429. doi: 10.3390/v14071429 (PMC9318037; doi:10.3390/v14071429)
Supplement: Supplementary file 1 [file viruses-14-01429-s001.zip › File S1.fasta]

>GTPV-Lumpivax
TCAATCTTTTAAGTCTAATTATTAGTGCTGATTTCACTAGCGAAATATCGTTGTCAGAAA
CGAGGTCTCGAAGCAATACCAACACTTTCACAGAAGAACAAGTTGGAGATGATTCACCAC
CCCAATATTCTGCTGCTCTTGCTAAAATACCAATCACTGCACATGATTCCCTAATGTAAT
TTTCTTTTTTTAACATGGAATTAATCATAATTTTTGATTGTTCAAATCCAATTTTAGAAT
CCAAAAACATGTTTTTGACAAAAGCTGTTAGATCATTTCCAAATACAAGTGAGGCATCCT
TTTTGAAAGATTCAAAAACTAAGAACACATTTCCAGCAACCTCCCTGGAGGAAAATGCCA
GTGATGACCAAAACAAATAATCAGAGATGGCGGTTGTGATATCGTCATCATCTGAAAAGT
TGTTTCGGTAGACATAGTTGCCGGAAGACATCTTGTAAAATGAACGGGAAAAAAGTCTCT
TTTAACCCGAACTTGTTATTTCTTGTGCTTATTTTTCAAAATTATTCAACCATATACGTC
ATCCTTCTTCTAGGTGGTTCTTTATTGTGTTTTTTAAATGGATTAGGAATTTTAGTAAAT
AAAAAACTACATTACCATTTCTAATATTTATATCGTTTGTATCTTTTTATCTAATACAGT
TAATGGCATATCATTATTTATTTCTTTACTTTCTATAGGTTTGTGATTAGTGTTTATATT
GTTTGGATTTTTTCATCCTTATTCAAACAAAATCTATCGGATTTAGGTTTCCAAACAAAG
GAGATAAGCCTTTGCATTGGAAACATTAATAATTAATACAAATTATATAATCTATCTATA
TAAAAATACACAACATACAAACTTTAGCTAAGCTATTAATGAGTAGTTGGAAAAATCCTT
TTGCATATATCACAAATCCTAAAAATCTTTAGATAAGAACTAATGTCACTCTTACACATC
TCCATATACTAAAGATTATTTTTATGAATTGATGCAAAAATACACCAAACTAAACTAAAA
AAACTCCTGTTTCTTATTCATAATTTATATATGTGGAAAAAGAACAAAATAAATATTATA
TCGTCTTTTTGTATAACAATCCTATAGTTCATTATGATGAAATATTTTTTTAATATAATT
ATGCTGATGTTCATAATATTTTTTTCTATCAAATTTCCCAACACTGCACGTTTTTAAATA
ATTTACATGTTCACTAAATTTTACAGCTGAGCAATCTATTTTATTATTAAACCCAAAAAT
CTTTTTTCCTGTAGATATATATTTTTTTTCACATTCATTTCTAACTATAACACTTGAACT
TACATGTTTTACACAACTAATATCTGTTGTTATAACAAATTCTAAATCATAATCTTTAAA
ACTTACACTCTCAACGTATGATTTCATTTCTGTTGTTACTTGATCACAAGAAATTAACAA
TGATATTTTCTTAGCACACTGTGGTAGCGAATACAGAGTCGTTATATTACTGGTTGATAT
TTCCATATATACATATTTACCCAATGCATAAACTGCTTCGTTAACACTATCTAATATAAA
GTTGTTTTGTGTTTCTTCTTTGGAACAATCATCATGTGCGAAAATTTTAAATCCATTTCC
CTCTGTTAGAAGTCCTCCAGGTCCTTGAATTTTATAACAGCCAGTTTTAATCGCTCTAAA
ATTATCTGTTTGTATACATAATCCTACTTCGATTTCCCATGTGTTATTTTCTTCTTCAGT
GCATCTCTTTATTGATATTCCACTTACACTACTAGTAAAAATGAATAATTGCAAAAAGAA
AATGAACAAAGTTAATGATGACATATTGGTTGGTTGTTTTGACGTATTATCGTCACAAAC
CACCTCGATACCACTGAACTTTTTTTTCTATTATTAACTAAAAAAACTTCAAAACAAACC
TTACTTTTTTCTTCTAAGAATTTATATATAATAGAAAACCAAAACTTTTTTTTCTTTTTG
TAAAGGAGTGTATATTAAACGAAAAACAGATTTTTTTGTTGATAGGTAATCATGAAGGAA
ATCCTACATTGCCCAAAAAACTTCAAAAATAATTATATAGAGTAGTACTAACAACCAACA
TGAAAACAAACACAAAAATAATACTATTTTGTTATGTTATTCTTAGTTTGTATGTATTTA
GTTGTGTAGTAGCATATGCTAAAAAATGTGACGATGTTAGCTTTGATTACATATTAAAAG
ATTTACGTTCAGAATTTAGCAAAATAAAAAGTTTTGTTCAAAACAATGATCAAGAAAATA
TGATGCTATTAAGTCAATCAATGTTGAACAAGTTGACTAGTTGCATAGGATGCAAATCTT
TATCGGACATGATAAAATTTTATTTAAATGATGTTTTACCAAATGCAGAAAAAATAGAAC
AAATAAAAAATATAATAACCTCAATAGGAGAAAAATTAAAATCGTTAAAAGAAAAACTCA
TATCGTGTGATTTTTTACATTGTGAAAATAATGACGAAATAAAAACAGTTAAAGCAATTT
TTAACAAATTGAAAGATAAAGGTATTTATAAGGCTATGGGAGAGTTTGATATTTTCATTA
ATTACGTAGAAAAGTACATAGTTAAAACATAATCAACATAACTTATAAAACTACAACATT
ATAGTTCCTTTTTATGTAATAGTTAATATTATCTTTGTTTATTCTTAAGTTACATGTATA
AATACCACTATCATCATGTGTTGTGTTTTTTATAACCAACTTAAGTTTGTTATTTTGTAT
CCTATCATCGTATAACACTTTGTTATTATTCTTATACCAATCTAGTGTCTTATTTTTAAA
ATAACTACTAATAAGGTCAATATCCATACAATGTACTGTTGAATTAAGTCCTTCGTTAAA
TCTGTAAGTAATTGTTTCCTCTTTATCCAAAAAAGTTAATTTTATAGACATTTCTTCACA
AATATTATATGAACTAAATCTACAAATATAAATTCCGTCATCAATATTTATAACAGGGTA
CAACCATAAGTTGTTTCCTATAAGTTGTACCCTTGAAGAGTTTTCATTATTTGCTTCTAT
CTTTTTAAAATTTTTGTAATCGTTATAATTTCTTACAAACGATAGAGAGTTAGTTTGAAA
CCATGTTATGTTATATGATGTTATATTTTTTTTAAAAAAAATAGATTTTTTATAATTATC
TAATGGACATTTTAAAAATGCAGGATCTTTGAAATTTACATTCACTGGAGTTAGAATACC
CCCTCTATATTTACAATATTCTGATAAAAATGCGCTTTTAAAACAACATATTAATATGAT
AAAATTTATAACTTTCATTTTGTTGTTGTGTTATTTATTTTAAATAGAAAAATAGCATCG
AACTACGTTAAAATTTATATAATGTATTTCAGAATTACAGTTCCCTGTTAATACATAATA
ATTTATTTTATCTTTTAAGTTATTATTTACGTACTTAACTAAGTCTTTTAAAAAATCAAA
ATCGTTTTTTGATTTTGGATACCACATTTCATCACACGACAAATTTAATGCTTTCCACGC
TATATTTTTTCCATCTTCGTTTTTTAAGTAATCAAAAATAATATCATTATAACTAAATGG
TATTTCCATGCACATATCGTCAAAATTTTCAAATATTAATTTTTCCGTTATTATATCATC
ATACTTGTTTACTAAAACACATTTACCTGATCTATTTAAAATTAATCCAAATGTATCTAC
TTCTGTGGAATAATTATTTACGGTAACGAGACAGTAACAAAACTTCCTATTTCCTTCATC
TTCGTAAAAGTTTATATGATTATTTTCCGATAAATAGGGTAATTTAAATATTGTTTCGTC
ATTATTTGAATTATATTTTATAACTACATTTATTAATGCTATATTTTTTTCTCCATCAGT
TATAATATCAGAACTGTGATTTAATGTTTTATCAAATAAGACATCGTTTTTAGTAGAAAA
TATAGTATTGGATTTTATATGTATATTTGTATTACCTCCTTTGCTCGTATTATTTAAATA
TAGTACTAAATGATAACAATAACAGTTTTTTGATTTAAAATGTATAAAATCTCTGTGTTT
GTTGAAAAAATCTCCTTTTTCGTACTTTATAAGCGTAATTGTGTTATCTAATATAATATC
ACTAATTTTTTGTGTAAATTCAAAAGATAATAACAGTTTTTTTCTTATAACTTTAAAAAT
ATCATCTAAACCTCTTATTATATACTGTTTGCATTGTCTTTCATTAGTATTAATAACTTC
TACACCTTTTTCATGATCAAATACTTTAGACTCTTCCCAGATTATGTTTTTGTATTTAAT
CATGTCCATAATTATTTTCTTAACGTTATTAAAATAATCATCATTAAAGGTTTTTACTTT
TATTATACCATCACTAATTGTTTCCATCTTTAAAAATATTATTTGTATTTAATATTTTTT
TTAAAAACTAATAAGGGTTTTTTTTATGTTTTATAAAAATAGTATGTTTATGTTAATTCA
ATTCATTGACGATATACTCAAAAAGTGATAACACAAGATTGTAAATTCCTACAATTTTAT
TAAATGATTTTTCTTCTTTGAATTTATTTTTAGTAACTTTCCGAATTCGCCGTTTAAGCA
AATTTAAATCTGTTTTTTGTTTTACAAAAAATGTATCAACTTTCCTAGGCGTCAATTCGT
TAATACATTCTTTATCTGTTTCATTTGTCCTTATTTGATAATAATCAGTTTCGTAATTTC
CAAAAACTGTAACACAAACTTTTTCCTGAGACCCAAATTCAACAATACATCTTTTTTTAT
CACAAAACTGTTCATCAACTTCATATTTAATTGTATTTGAATCACCAAACGTAATACTTA
AAATATATTTAAACACAATATTACAATACTTATCGTTATTATATATAGGAGAATTTTTAT
TATTATCCTTGGCTAGTGGATGATTAATCGTTAGTACAGTATTAACATCTTGCCGTTTAA
TAAATACAGATGGCGTAGTAATAACAACACTTTCGCAAATTGGTTTAAACGTAAAAACAT
TTGATTCCTTATTGTCAATTGAAATAAATTTTATCCAAAAATAATCAGTATTATCATTTA
TAAAAGGCGAAACGTTACAATATTGCTTATTAGTATAATTACATGCTTGTTTCCATTCTC
CGCTACTATACGTCATAATCATTACTTTATAGTTACTACTATTGTCATCATTAATCCATC
CAATATTAGAATTAAAATCATTAGATGTTAGTTTTATATCTTTAGGAAAAGAATAACATA
TTTTAAAGAGCAAAAAAGCAAAAAATACTACTGCGTCCATTTAGTAAGTGTTTAATTATA
TTTTATATTTTTATTGAAATCTGTTACAGATATATTTTTTCAAATTATTTTACATTAAAA
TAACTTATTTCGTTAAAAAATATGTAAAAAAACTTGGATACTTACCATTTGAAGAAATTA
TTGATATTAAACCTATCATACATTTTATTGTGGTTATATCAATTATATTATTTTCATAAA
GTCAAAAACAGTAATGTGTTTTACTTAAACGCAATTTTGATATTATTTTATTAATATAGT
CAACGCTGTAATAATTAAAGTAATATCATCATATGTTTAAAACTCAGTGTATATTTTACC
TATTTTTTTGTATTTTTTTCATTTTTTTTCGTACCATAAAATAATTTCCCATCATATCAT
TAAAATTTACTTTTTTCATAGAATTGATATGCTTAAAACTTTAGATTTTATAAATGGATA
AAAATCAGCATAGTATTTCTATCAATTTTTAATTTTTATAACTTTTTTATAACCATTTTC
ATTAAGTACATATTCTGATATAACTTTTATCATAGTAAACGTAAATTTATTTGAATTTTT
TAATACAATTTTCTTTATGTCATACTTTGTGTAATCATAATTTGAAAATATAAAAACTTT
ATTTATAAAAAAAATTTTTACCTTTTTTTCATTGATAAAAAAGAAAGGTTATAACTTAGT
AAAGATTTTAAATTTTTTAGTATACATAATTATTAACTATTATTTTTTTTTTCTTCATTT
TTATATATATTCATAAACCTGATATGTTATATTATCACTCTTTGCGGCAATATAATAGTC
GTACAACGCTATTAGTATATGTATTACAGTTATAAATCCAACAACAAAAGGAAGGGAATA
CGCAATCACGTATATTAGAGCAATAAGATCACTATTTTCAATATTTTCTAACATACTTTT
CAAATTAAACTTAACTAAAAGTATGGTTAGTGGTAAAAGTAGTAAACATATTAGAGAAAC
GCAAATAGCTGGCACGTTACAATAAATAAACGAACATTTCCATCTTAAACAACTCTTTTT
ATTTTTTTTAATATTGTACTTTCCATTACATATTTTACATTTTGTATCATGTGAAAAATT
AATCCATTCTTCTAAACAGTTTTTATGAACTATCTTAAATTCATTCTTGCAATTACAAAA
GTTTGTAATTACATTATATTCATCTTTACAAATCCAACAATGAGTGTTGTTATTATAACT
CCCTTCCATTTTTATAAAATATCATTATTTGTTGTTATTATTTTTTTTTTATTTTTTATC
CGATGCTAATACTACCAGCACTACTTGTGCTACGAAGTCGTAAAAGCTTTTTAGTAAATT
CTCTACTACAAAACGCATAAATTAGTGGATTGATAAAACAATGACATAAAGACACAATTT
CAGCTACATGAACTGCAATGTTGACAAATCTTAATGCCATACATCCACTAAAAACATTTA
ACAAATACAACGATGAAACAAATACAGTTACACTAAATGGGAGTAAAAACAATACTGAAC
ATATAACAATCAAAAACACCATCTTTATGGCTTTCTTATTCTTTGTTTGTGATGTTTTTA
AAGTATTTAAGATTTTATAATAACAATATAGCAAAATAATTAGCGGTATAATCATTCCAA
ATATGTTTATTTCGAAATTTATAAATAATTTCCAAATTTTTGCATTATCGTTATAAAATA
CATGACAATACGTTATTCCATATACTTTTTTTGTTTCATAAAATAACATTATTGGAAATG
ATTCAATAGTTGAGACAATCCAAACCACCATACTAAGTACAATTCCATATCGTTTTGTCC
TTATTGAAATTGATTTTACTGGGTGAACTACAGCTAGGTATCTATCAATACTCATCAATG
TTATAAATGACATGCTATTGTAAAAACCAACAAAGTAAAACATAGCTTTAAATTTACACA
AACAATCTCCCAAACTCCATTGTTTAGAGATACTATTGTATAAATTAAAAGGAAACACTA
ACACGAAAATTAAATCAGACAATGTCAAATTAAGCAAAAATATATCCTGTATTGTTTTTA
TTTTATATTTACGAAGAACAGTTAACACAATTATATTTCCAAATAATCCAAGAAAGAATA
TAGTAAAATATAAAGTAATTAGTCCAAAACTTGTAGTATACACACCATCATCACAGTGTG
GGATATCGACAATGCTCACTTCATAATCATCATAATCATCGCTATAATAAGTTATATTAT
ATGCGGTTGTATAATTAGATATTGTTGTCGTATTTTTATAAGTTGAAGGTGTAGTAACAT
TATTTTGATTTGTTAAAATTACACTGAGAATTGTGCTAATAATTGTAGTAGCTATAGTGG
TAATATTACTACTACTATTATACATGGCGTAGCCACTAACTGTGTTAAGAGTATAATTCA
TTTTTTTTGTTGGAGTTGTGATTTACTTAATAATACACTTTTATTTTATTTTTTTAATAA
AAACAATATTATTGTATCATCATTTATTTTTTTAAAAAAACTTTTTATTGTTTATCAAAA
AAGGTGAGATTTCTAAATTTAATTAAATCATTACAATTGTAACCTGATGTATTAGTTTCA
TAAATATCAATACCAAGACTAGTTAGATAATCAAAAATTTTTTTATCAGAATGAAACAAA
ATATAACTATACAATATATTATTATTATCAAAATCTTTTTGCAAAAAATTAACTCCACTA
TTTATTAGTAACTTTATTACATTTATACTAACATTAAAATTACACATGTACATGTGTAAC
AAATTTTTCCCATTTTCATCTTCTTCTGTTACAGATGATCCAGAATCAATTAATATTTTA
ACTATTTCAGGTTCAACATTTTTGTTAAAAGAAAGATAATGACCTAGTGCTGATAAATTA
TTATCTCTAGTTTTAAAATTTATATCAGATACATTTTCTATGAGAAATTTTAATATTTCA
ACATTAACTTTATCTTTTTCAACACACGAAAACAATGGCGTTTCATATAAGTCGTTACAA
TCATTAACAAATTTTATCCATTTCTTTACTCCATTTATATCATCTTTTTCAACGTAATAA
AATAATGGATTACAATATCTATAAAATAAGTAATCTATAAAGTCATTATCATACTCATTA
AATAATTTTTCCTTTTCCATGGTAATTGATGATTGTAAACTAGCTTGTTAATAAAAAGTT
ATATTTCATTTTTGTAAAGTGTTTTAAAATTTACATATTTATTTTTTATGAGATAGTTGT
ATTCTAAGTTGTGTAAGTTACGTGTTAAATTAGCAGATAGATATTTTTCTTTTAACTTCT
TTATGATTAATGCAATTTAATAGTTTCCTACGTACATTTCTCTACCTAAGTAAATGTTTT
ACTTATATCGTAATCAAGTACATACTCGTTAAATAACCAAAATATTGAACTTCCATAAAC
ACGTTGTATGTTTTTAGATTTTCCAATACATTCCATTAAAAAGTTTTTTACCTAAAGCTA
TTAACTATTTAAAAAATTACTGTTAAATTTATATCATCTTTAAATATTTTTTTAATTAAG
TTATCATGATATAACGTTTTAATGCCAAGTTTTTTTTAGATTACATCTTGTAGCAGTAGT
TATGTAACATAATATACTCATTCTCTTAATATTTTGTATTAGTAATTTTCTTTGCTTTTT
TTATATATTTTAAAATTATTGTTTATTTTTACCTTCTTTAAACAAATTTACTTCATAAGA
ACAATTAAACGTATCTTAAAGTTTTTTGTATTTATACACAACAACTCATAGTTTTTAACA
ATGACAGAGTTTATAGTCTTTTTTTATAAATATCTAACATAACAGATGAAGTAAAATAAC
ATGTTTAGTTATGTGCATTACATGCATATATTCCAGAATCATTTTTCGTTATATTATTTA
TCTACAGGCTATACCCAACAAAATATACTCTATTGGTATTTTTTAACTCATAAGTATTTT
TTACATCTCCTGTTTAACGTATTCATTGTAATAAACTAAAAAACAATTTTACGGTTGTAT
TATAATTTAAAGTATCAACATATGTACATTTTACTGTTTTTTTGAGTTATTTTGGAACGT
TTTTATAACGGATTGTAAATAAACAAAGATTAATTTTGTAAAAGAAGGAATTTAACATTG
ATAATCAGTAAATAGAAAAATAAATGTCGTTACTTTTTTTATCTTATCCAATAAGATTTT
AATCTTACAAGATTTTTTTTTTAAAAAAAAAAAATATTTTTTTAGTTGTTATTATGAACT
TTTACATCAATATAGCCCTTTATTTTGTTCATCCTTACAATTTGCACATTAATTAATTTA
TTAACTAATGTTTTTTTTATATTATTCATTTGATCCATGTTTATATCAACATAATCTATT
ACAAGTGCTTCCAAACCATAGTTGATTAGTTTTACATATACAATGTTATCTTTTATAAAC
ACAATACCATTTGTTACTTCATTAATGTTAGGTAAAACGTAACAAAATGCCAAATCGCTA
TTCGATGACATTTTTGCTCTCACTTTCTGAGACTTTTTTTTCATAAATACCGTTTTTGTG
CTCGCATGTATTATTTAAACAATTCCATATATCATTCAATATTAAAGTTTTTTTAATTGG
TTCCTCCAAATCCATTAGAACACATGTTAAGTTAGTATTTTTAATTTCTTCAGTTACGTT
TTTAATTATCAAATCAGATCTAGGTTCTTTGCCACATTTTAAAGGTTGTTTGTTAAAATA
CATTCGTTCTTTAAAATTGTCACCGTGCATAAATTCAACAAACGAATTATTATTTCCTAT
CAGCCAATACACATATGCATAATTGCTATGATGACTGTATCCTTTACATTGTAGTAAAAC
GTTTTCGCCCTCTTTATGAGGAAAGTAAATAACTAAATCCCTTTTTTTTGTACATTTACT
ATAAACCACATAAAAGGTTGTAAATAACGTCAGACAAATTACTACTTTCTTGAAAGAGAT
CATTTTTTTATTTTTTAGAACTATATTTTATGTTTTTTTTAAAAAATAATGAAACAAACT
TTTTAAATGACATCTAACGCCCTCATATCCTAATTTGCATTTGCAAAACATTAGTGGTTT
TTTATTGTAAGATAAAATAAAAGTTGTTTTATAACACGTACCACCATTTAAACAAAAATT
TATACTTTTATCACAAATCATTATATCTTTGTTTAAGATAGTTATATAATCGTTTTTATT
TTCTTTAGAAAGCATTAATACAATTTTATAAAATAACAAAACGGTAAAAAATATTTTTTT
TACTTCCATCGTATCCTACCAATTATTTTAAGCAAATAATATGTAATAATAATACTTCCT
ACAATTACGAAAAAGTTAATTATTGAAAATATAAAATCATTGTATTTATTGTTTTTTTTA
TTTTTTTTAACAAAACTTATAATGTCTTTTTGATAACTAGAAAATGTATTTATTAGCTCG
TTTAGTGCTAAATCATCATTAACAACTTCATTGTTTTCATTTTTTTTCTTTTTTATGATA
ACGGATAACAACGATATAGAAGCTAATATTACCGAAGGTCTAAAATCACTATTTATAGTT
TCAATAATTATATTTTTTACATCATTTATATCATAACAAGATTTAACGTTATTGTGTAAA
ATAAAATTACATATTTCATTAAACTCAGTTTTATAATCTTTTTTTATTACCTCACAGCAT
TCACGTATCATTATTAAAATTGACAACTCATTATTATTTAATGATTCTATTCTTAAGTCT
CGCAAGTACACATTTAAAACTTTTTCTATGTTGTAGTTACAGTTATCCATTTTTACAAAA
GTAACTTATATTTTCCTTTTATAAAAAACTATAATATCCCACTTGACCCAAATCCATTAT
TATCTCTATTTGTACTATCTAAACATTTAACTTCTTTAATTTTTGGATATTCTACTTTTT
CAAAAATAATTTGTGCCACTCGATCGCCTCTTTTAATATTAAATGTATTTTTACCATTAT
TAATAAATATAACTCCAATGTTACCCCTATAATCTTCATCAATAACTCCTCCTCCTATAT
CTATGCCATAATATAACGAAAGACCAGACCTTGGCGCTATTCTTCCATAACATTTTTTTG
GAATAGATAAACTTATATCAGTTTTAACTAAAATTCTTTCTTTTGATTTAACGATATAAT
CATAAGCACTATATAAATCATATCCTGCAGAAAAATCTGTTGATTTAGTAGGCAGTTTAG
CAAAAGCAGACAACCGTATACAGTTAACGACAGACAAACTATGATCCATTTGTTTTTTTT
TTTAATTAGGATATTTTTTTTTTGTTTTTTAAAAAACACTATCTATGTCTAATGCTCCTA
TAACGTTCCATCCTTTTGTTTTATCATCAAATAGTTCTATTTCACGTATATATCTTCCAT
AATGAAAACCTCCAACTATCATAATACAATCATCAAAAATACATATTGATGCATTAAATC
TTGGCTGATTCAGACACGACTCAATTCTCCATTTACAAGACATAGGATTAAAGCTTTCTA
CCATGTTAAAAACTTTTATATTATTGATATATGAAATTCCACCAACAACATATATTAAAC
CATGATGGTATATAGTGCATCCACCATAATGAGAATATTTTGTACACTCACCCAATGACC
ATTTATTATATTTTAAATTATACACTTCTACTGATTTATCATATTCAGATATTCCTCCAA
TAACATAGATGGTATCATTGACATTAACAACACATGGATTGTATCTAGGATATAGTAAAT
TTGGTTCTTCTCTCCAAACACTTTCTCCAAATGACCAACTTTCAACTTTATTAACTATAC
AATTATTATAGATACCACCAATAACATATATTCTATTATTAAAATAAGTGACACCTGGAC
ATTTTCTTGGATAAATTAATGAAGGTAAGTTTTCTCTTTCAAAAGTTTTTGCATTGATTG
TGAATGCACTATTTACTGATCGTAAGTATTTATCGACCCCACCTAAAAAGTAAATATTAT
TACCAATAGCAATTGAAGTACAAAACTTAAAATTTTCATCTATTATGTTGCTTAATTTAC
TTAAGTTACTGGGTTGTTGAATAGTTTCATTTAATTTTTTGTTTTCATACAATAGTTCAT
TATCATAAACACTTTCATCTATTATATTTATATCCATTATATTATTTGTAAACAGTATTT
TTGTTAAGTTATCATTATAAACCTTAAACTTAAAAGACTTTGTAAATTTGTCACTATTAA
TAAATTCTTTATTTTTATAATTACATCGTGGTGTTATGTGTTTATCAATATTTTTGTTAA
AATCATAAGGTTTTTTTTTAAATCTGGACGACCACGCCAGTAACCTTTTTTTTCCTTGTT
CTGTTAAAAAGGTAAACCTTACAGCGTCATTTACTAACTTCATCGTATTAAGCCTATTAG
TTTTTTTAACAGTTCCCCACTTAATTATAAAATTAAGAACAAAATCTTCAGTATCAACAA
CTAAATCACTACTTTTTAATATGGGCCTTAATTCATTAACTCTTAATTTAATTAAATCGT
TGCTTATATACATAAACCTTTTTTTAATATATTTATCTGCAACATCGTACACATCGTAAC
AACCATACATATAAGATTTTCTAAAGATATCAACACAAATACTATCATCAATGTAATTTA
TCATAAAATCAGTACATGCATCCATTATAAACGTATTTTCGATTACGTTTGAAATTGAAA
AAATGTCAACAACATTTTTGCTATTCAATGTAATATAACCAGTATTAATATACTCTAACA
CATACGTAAATGGCTTATATTTAAAAGGTAACGTAACTTCGTTACTATATTTTTTAATAG
CTTTTTTAAAGTAATTAGATGATATCTCAAAAATATCTTTCCTTGTTTGTGATATGCCTC
CAATTGTAAATATTAAAATTCTATCATAATCATTTTTTAATAACATGTACTTTAGTTCTT
CTACATATTCTTTATTTATATACCTTTTTAAAGTCATATTGGTTATTCAAGATAATTAAC
AAAAGTTGTTATTTATTCAACTTTATAATATTTAATAAAAACTAAAAATCAACATCTAAC
GAAAAAACATTATCGTCTTTGTTAGAAATAACGCCCATTTTTTGATATTCACCAACTCTT
TTTTCAAAAAAGTTAGTTTTACCTTCCAGTGATATATTTTCCATAAAATCAAATGGATTT
GTTGACATAAACACTTTATCACAACCTAGTTCTAATAATAATCTATCAGCAATAAACTCA
ATATATTGAGACATTAAATCACAATTCATACCTATTAGTTTTACAGGAATTATATTGGTT
AAAAATTCTTTTTCTATAGACACAGCTTCGTTTATAATAATCGTAATAATGTCGTTAGAA
GGAGGATATTTTAGATGTTTAAAAATTAAACACGCAAAATCACAATGAAGGCCCTCATCT
CTACTAATAAGTTCGTTTGAAAATGTTAATCCTGGCATCAATCCTCGTTTTTTTAACCAA
AATATTGCAGCGAATGATCCGGAAAAGAATATTCCCTCAACTGCAGCAAACGCTATTAGT
CGTTCTCCAAACGATGCTTTTTTGTTTGATATCCATTTTCTAGCCCATTCAGATTTTTTT
TTAATAAAATCCATTGTTTCGATTGCATTGAATAAATGTTCCTTCTCTTTAGTACTTGAA
ATGTATGTATCAATAAGTAAGCTATACATTTCAGAGTGTATGTTTTCCATAGCTATCTGA
AAACCATAAAAACATCTAGCTTCTGACCATTGTACCTCCGAGTAAAATCTTTCTGCCAAG
TTTTCATTAACAATACCATCACTAGCTGCAAAAAATGCCAATATGTTTTTAATAAAGTAT
TGCTCTTCATTGTTGAGTTTTTTCCAATCTGCTAAATCCTTAGAAAGATCTACTTCATCA
ACTGTCCAAAAACTAGCGACAGCTTTTTTATACATTACCCATATTTCTTTATATAATATA
GGAAAAACTACAAATCTTGAAGATGTTTCTTTAAGAATTGGTTCCATTTTATTTTATAAT
ATAAAAAATAATATTTCATTATTTTATTTAGTCAACATTGACACCCACACACGTATACGT
ATCATCGATATAATAAGCATTTTCCAATTCATCAAAGGATATTTTTGTGGTTATGTTCAT
CATTTTTACTTTTATTTTATTAAAAAATTTTAATAAGTAAAAGAAGTTTACTAGTTGAAA
TAGCAGATAAAGACTTATTACGATAACAATTATTAAAACCATCAAAAATATTACGGTTCC
TATGCTAAAGGCGTTGTTAGTCATTGCTGACGTAAAATTAGTCTGATGAAATTGCTACCA
CTATTGTAAAATTTATATTTTTTTTTTATTTTTTATAAAAATACATCATCATTTGAAACA
CTGTTGTTATAATTTATGTAATACATTACTTTATGAGGTGTCTTTCTTTTTGTAAATTTA
TACTTGTAGTTATAATTATATTTAGTATCATTATCATCACTACTAACGGTATCACTATCA
CTATCACTATCATTAGTACCATCTCCATCTAACAATGTAACACGTTCAATAGATATTGAT
TTTTTCATATTGCTTTTCCTTATAAAACTAACACATTTAATAGCATTTTCTTTTACACTT
TTTTTTAATAATTTGTAACCAAATACTATACCACAATAAATTTTTTTATCCATTTTCTTC
ACTTACTATCAATAACGTATAACTTAGTTTATTTTTTTTTTTTGTTTTTTTTTAACCTTA
AATAATATATTAATTTATTTAGATAAAAATATTTATTTTTTTTAACTATTTTTATACATC
CTTCATAGTATAAGTACTTTTTGTAGTGTAAACTACTTATGTGCAATTAAAAGTTAAAAG
TAAACAAGAGTCACATTTTTATGTATCATAAAACGAAGTATTTGTTGTTATTACCATTGG
ATAATCGTTATGTAGGTAGGTTTCTTTTTTATCATTGTAAGATGAGGGTTTTTTAATATT
TAAACAATATCCATATTTTTTAATTTCGTCTTTAGATGGGGTAGAGTCACTACTATTGCT
GTTGTATGGCTTTCCATTTACAACAACTTTGTTAACTTTTTTTAGTTTTTCGCTCATGTT
TTATTTAATAAGTATTTATTTATGTTATTAGCTATGATTTATGTTTCATTTTTAATGATT
TTTTTTTAAAAAAAAAATTATACATATAAAAATGAACCGTATTTGTACTTAATGTTTATT
TTTCGTTTTATAGAACATAAACCAAGTAAAAAAATAATAAAAATTATCAATACAAAAAAA
ATAAACCAATGAACATCGTTAATGAATGGTATCCTATTATCGATATAATTATTAATTGTA
TACCTATTACTCATTGATTTCATTATTGTATTCATAACACAATTTGCTTCAGAAGTTCCA
GAATTAATTATTTGTAATAAAATGTTTTTTCCATTTGGTGCGATACACTCTCCAATATCG
AAACTTTTAATATCAATAACATTAGTTACAGCGGACGTAGAAGTACATTTTCGTATTATT
TCAGGTATATAATTTTTATCTTGATTATCTAAATCAATCCCAACTTCATTCGCTAATTCA
TACTTCTCGTTTTGAGATAGAGTATTAGCAAACTCTTTAAATGTTTTTATTAATAAGTAA
AAACTTAGTTCTTTATCATCAATACATAAATTTATTATTTTTAATTTACATCCTTTAAGC
GTTCCCTTTATTTCACTAATGTGAATACCACAAGTTGTGTTAACTGGAACGGAGTACAAT
GATAAATTTTGTAAATATCGCTCTATGAATAAATTATACAATGTATCAACTTGAAAGTGG
TTTTCCATTTATCCACGTTGAGAAAATGTTTTTCTTTGAAATAATTTTTTCTAAAAAAGA
AATAGGATGTAATATTGATATTTTTAACCTAAATTTATCACACGTATTTTTATTACAACA
TATAATAAATTCTTCTAATGTATTATAAAATTCTTTATCTGTTTCTATTTCTGGATATGT
TTTTAAAAGTGTATGAATGAAAAAATGAAAATCGTAGTACCAATTATGTTCAACTTTTAT
ATTATTTTTTATTTTTTTATTTATTATGTTTGCAACCTGTGAAAAGTCAAAATCATTTAA
ACAAGCTTTTATAGGTTCATTAAAAATATAATTATTTTCATTTAATGATATTTTTATTGA
TTCGTCAGAATCAAAAATTAAAATATTATCAGGTTTTAAATCAACATGTAAAAAGTTGTT
ACAGCATGGTAATTCATATATTTTAACATATAAAAGAGCCATCTGTAAAAAAATAAATTT
TATATACTCAACTAATGACTTAAAACCTAATTCTATAGCCATTTTTTCATTTACTTTATC
AGAAGAAAATTTTGCCAAAGGAAATATAATGATATTTCCTCTATCGTATAAATAATTAGA
CCGTTTTTCGTGTTCAAAAAAATGAAACATGTGTGTAAAATAGTTTATTACATTTACATT
ACTTTGTATAACTATAGGATAAAAATATGATAATAGTTTTACAAATTTTACATCTCCTTT
TTTCTCATTAAACGATTTTAAAAAGTATTTATGTGAAAAATTACTTATACTTAATTTTTG
ATCATCCATTGTTTGAATAAGTAATAATATCATATATAGTACCCGCTTATATAAGTTATA
TAAAAATGTAAGTTTAAAGTTTACACCCATTGCCCACGCACACACTATTAGTTTTTTTTC
ATCTCCCTTTAAGTTATTAAACAAGAACTTTGGTATTGTATATTCTGCGGTTGTTTCAAT
AGGACTATAGTGTTTATTAGGTTCATAAACAAATTTTACAACATACTTATCAATTTTAAA
AACTATACCATATCCTCCAGTTGAAATATGATAAAAGTCATCATTAATTGGATAAAATCT
CTTATCTTTTTGTTGAAAAAACGATGGATTGATATACTCATTTTCAGCTATTTTATTTAA
TGTTTCCTTTGTAAACTTTTTAAAGTATCTTATTAACCTAACATTAGGTGACCAACTTTG
GTAAATATCTAATTGAGATATTACATAATCAAAATAAATATCATCGCCTAATACTGTTGT
AGATTTTATATCTTCATTGTTATCCCATTGGCATTCTAATGAGTTATTATCTATTTCCAT
GATTACCATTTATTGTATAAAAAGCGTTTATTATAAATTATAGTTAATAATAATATTTTA
CTTTATTTATTATATAGTCATTAATAAATTGATAATGTTTTATATTATAATTTAAAGTTT
TGTCTATTTCTAAAAATAAATTTGTGATTTTTCCCAAATGGTTTCATCATCGTTAATCTT
GTACTTTCTTAAAACTATACAAAAAGTTATTATTTTATTTAAAATAGTATCATAAATAAC
AAAGTTGTTAGGAATATAACAATTATTTTCTTTTTCCATTACCTTTTTTAACTTTATAAT
TTTATTAACTAATTAGATTATTTTTAAATCTTCTAATTGAAAATAATATTTGATGTTATG
TTTAATGTTTATTAATTATTCTTTTTCATAAAAAATGCTTTTATGTAATTGATAATTCTT
TAGGAGATAAGATTGTCACTAAATAAATTTATTTGCCACTTATTTGTGGTAAAAAAATAA
TTAACCCTAAGCCACTCATAATAAAATCTCCTTATCTATATTTATTTTTAAAAATGGAGT
ATCTGGAATAAATAATTCATATATTCCTTATTTTTAACACATGTCATATAACAACGCTAT
TACTAAATGTTGATTAGTTTTTTTTTTTAAAAAAAAATCATTTTTGTGTTTTAATTTAAC
CAAATACGATCCTATAACTGTAACAAACTCTTCATTGGGTAAAATTTTATAAAAATATTT
ACATTTATTTATTTCAATGAATAAATCCTACTTTTTACTAAATATCTAAGTAATTTTTAA
AAAAATATAACTCTTTACTTTTACTTTTTTTTAAAAAAAATTAGTAACTACAACATTCCC
ACCATTAACTGAATATAAATCATCATAACATCTATTATTAAAAAAAAGTAATTCAAAATA
TATTTTTCTTTTTTTATTACTTAAACACATAATAGACATTATCGTATTTATAAATCATAT
ATCATTTCATATAATTCATTTTTATCTTTTTTAAAATCGTCTGATATATATATTTCTTTA
TAATTATACATTAACACATAGTCTGCTAAAAAATGACTATCAATTTTTTGTATTAAAGAA
TGAATATTGAATCTACAGTAACTAATAGAAAATGCTTTAAATAATAATAAATAATTATTT
AACGTAGTATTATTTTCATAATGCTCTAGTAATTCGTTATTATTTACTATATAGTCTACG
ATATCATTGCTTAATATTTCTTTTATATGATCAATAGTTTTTATAAAATCGTCGTTATGA
AACGTAATACTGTTCTCCCATTCTAACACACCCAACTCTTTTATTTTATATCCGCCTATT
TTTCTCATTAATTTTATATCTATTGAGGTTAATGGAGTAAAAAATACAGATGTTTCTAAT
TCATCATCGATTATAGGAATCTTTACGTTATTATTTTTACTCACTTTACATAATGCTATA
TATAAATTGTTATTATTTATATCTATACTTCTTTTATAGATGGGGAAACCAATAGGGTAT
CGCCCTAAACTTATTATATCTAATATGGATTTAACTTTAAACATAACAATTTTTTTTTTA
GGAGAATAATTGACCGTTTTAACATTTTTAAACCTTATTAACTGCATAATAAATCGTACA
GTGTCGTGTTCTAGTGGATAATACATAAAATTGTTTACTTTAGATAGTGATGTTTGTATT
ATTTTAGTTAAAAAAATATCTTCTATTCTATTAAAAGAAAACATATTAAAAGGATATATT
AAATTATTTAAAACATCATATTGTTTGTTGATTGAATTATATAACACCAAAACTGACTCT
AATGCAATTTTTTCCAATGCTTTTATTTTACATTTTGCTTCTTCTTCCGTGATAAAATCT
TTTGGTATAATTATCTTTTTTTTATTATTCCACTGTTTAAAATAATCACTTATTTCCGTT
TTACACGAAAAGTTAGCGATATCTACTAATATTAGTTTGAATCCGTCATCTGATACAATA
TAATCATTTCCTATAAAATTCCATCCTATGTTTTTTGGCCACGACGCTTTAAGCAGTAAA
AAGTCAAAAACATTGCTTAAAAACCCTACTAAAAATGCTGTTTTAATATTTATTAGTATT
GTTTCCTTTAACCATTTTAAAAAACATAATATTAATTCTTTTGAGTTGAAATTTATAAAT
GATTTACCAAAACTTGTTATCATATAAATTGATGGACCTAATGGAGTTATTATTGAGTTT
ATAATTATAGGTATTATTGTAACTACTTCATCATATATGTTATTTTTTGACCATAACCTT
TTCGATGCGATACTTTCAACATTATAAGGTAATATGTCTAATTCCGGTCTATTATATTTT
TTTTTTTGTTTAACCCATATATAATGTTTTCCGATGCACCCTATTATCATTTCATCAATT
AATGTATAATCATCATTACCTTTTTTACTATTTTTATAATTAACAAATCTATAATTAGAT
AATCCATTATCACACATCCAATAATTTATCTCACTCAATGAAATGTTTTTATTTTCAAAA
ACATGCAATTTATGAACAGATTTATTTATTTTATCGTTTTCTAAAGCTCTTCTTTTGACA
ATATCTACCAAAGGAGATATAGATGTTTTGGGTGAAAAAAATGTTTCACTGTCGACTTCG
TCAATGAATAACTTGTGAATATGCATGTCAATAAAACATGGTTCTACATACTTTGTAATT
CCAACTATTTCTAAATGAGATAGTTTTGTTACAGATCGAACTAAATCTAAATTATTTAGG
TATATTATAACTCCCTTTCCGCTTCCTAATCTCGCTAATATAATAGAGTGTTTATATTTT
TTTAATGCGTTAATAATATTTAATTCATTGTTTTGTTTTTTAAACATGTTTGATTACAGC
ACTGTATTTTTTTTGTCTGACCAATCTCTTTCAAATATATTTGATAACATCTTAACTAAT
TCATTATCATTGGTATTAAAACTAACAAAAGCATAGTGTAAATAATGTGTTCCGTCAAAA
TTTGCAGGAGTTATATGTGCAAATTCGTTATCAATAATCATTAACTTGGTATTATTAGTA
TCATGAAAAATTTTAACAGTTAAATCATTGTTACTGCACAAAGATTGCAAACTTTTAACC
GATGACATAACATAAACGTCATTTTTATCCCAAGATCCAACCAAGAGCCTAACTTTTACA
CCTCTATTGATAGTTGCACCGATGATAGCATTGTAAATATCTGGCCAAAATGTTGTTTTT
AAATCTTCTCTTATAACAGGAACCAATGATAACAATTCTAAATCTATTGATTTTTTAGCT
GAATTAATTTTGCTCAACACAACATCCGCATCTAAAGTTCTAGAATATCCTAATATATGA
TCAGGAGAATCTGACAAAAACACACCACCAATTGGATTATTAATATGGTATTTTGTACTC
ACTGGCAAACAACATGTTATATATATTCCTCTAAAAATACCGCTGTTGTTATTTAAAGCT
TTAAATGTTTCAAACCTTCTTTGTAAATCTAAAGCTAATGGAGCGTAAGTAGAATATATA
CCTAAAGTCTTTATATTGGAAATGGATCCACCAGTTAAAGAGGCGTTACCTATATAGCAT
TTATTATAATCAGAAACCCAAAAACTTCCTAATAATACTCCCGGATCGTTATCTCCTCCT
ATTTTTACTTTAACATACTCAATTTTATTTGATATTAATTCTTCTTCATCCTTGTTACTG
CTTTGATGATCTACTAAAATTGTAACTTTAATTCCAGATGCTGCGGCTTCTTTTAATTTA
TTTAAAATATTTTTTCCATGTTCGCTAGTGCGAAGATTGCAACAAAATGATGCTATATTT
ATATTTTTTTTAGCTTGTGAAATAATTTCATCAAAGCACTCATGTGTGAGCATATGTTGT
GTTGTTATCCCTGAGGTTTTAGGCAATGTTTCAACGAGTCTACACCCTGCTCCAGATGGA
GGTTTTGAAAAAAATAAGGACCACATTTAATGCTAAAAAAAAAAAGTTATTTTATAACAA
TGTTTGTTTTTCTTCAATATGTTTGTAGTTATTATCTTTATTTATTTCTTTAAACATAAT
AACTAAATCTAAAATTATTGACACTATACCCACTAATGCAAAAATAGTAGCAATAAAGAC
TAAAAAAAATTCAAACATCATTTAATAGACATGTTATTTATTTAAATTATTCTATTTGAA
ACCTTGAAGACCAAAAATGTTTTATTCTTAACCCAATTATTAAATATTTCAAGTCAAAAG
TTGGTACAAATATATTTATATTTAAACTATTATCATCTTTATTAATGATACAATATTTAC
ATATTGTTTTGTTTTTTGTTGCTTCGTCAATACATTTTAAAACAAAACTTGGTAATAAGT
ATTGACATTGAGGTTGTTGAAAATGAAATGGTGAATATAGTAACTCAGTTAATGTAAACC
TATAACCTTTTATAATAACAGAATCTGATGTAGCTACAGAATTTGTAGGAAAGTGTTTTA
CTGTATCCATCTTGACAAAGCATCTATTTCCAAGTAAGCAATTATCATCTTTATTGATTT
TTATTTTGTCCATATTTCTAAATGGACTTAATTTAATTATTTCATCTAACTTGTTAACAT
TCATAGTTGAAAATGTTAATGATGTTAGATTTATCTAAAAAAAACGAATGCTTTTTCATT
TTTGATCGCATACACTTCTACACTGTTATATTTTTAAAGGATGTACATATATCGTTTACA
TGATGGATGTTATCTAAATCTTTTATTTTATTTACAAATTTATTATAATAATAATTTTTT
TCCTTTATATTTTTTTTACTTTTTCTTGGATGCAATGATTTCCTTAACCATAACGAATCA
TAATTAATTGCATCCATTAATATTTTAAAAGTTTCAAAGTTATCGTAAATAAATTTCTTT
ATTATATCATCACTACATGTATTCATATTAATTAAAACAAACAAATCTTTGAGCTTTTTT
CTTGTATTAATTTTGCTATCAAGATTAATATGTCTAAATGATGGTGTTATCCCATCAAAC
AATAAATTATCTTTAACATAATATATCGTTAAGGATTTATTTCTTTTTCTCATTAAAAAG
TTATATAAATGATCATTTGAAACAGATAGTTGTTTTTTTTGGTAAAATACCAATATATCA
ATTTTATTATCATTAGATATACACTCCCATCTTTTTGAAGATATAACTTTTTCATCTATA
TATCCTACCTCTCTTAGCTCAACTTTTATAGATGAATGTATTAAATTGCAATAGTTTCTA
CATATTTTTATTTGGTAATATATAGATGTATCAAATAACGATATTAAACTTGTTACTATA
GCTGCATTTTTTAACATTTTTTTTTTAAAAAACAAAGGTGATTTTTTATACTTTTTTATA
ATAGTTTTTCATTTATGTTATAGTAATATAAATGGCAGCATATAATTCACAATATTATGC
AAACACACCATTTTATATAACAACAAAAGAAGGAAAATATCTTGTATTAAAAGCAATTAA
AGTTTGTGATATAAGAACAGTTGAATGTGATGGAGATAAATCATCATGTATTTTTAAAGT
GGAAAAATCAAATCAAACTTGTAACAGGCCATCTTCACCATGTGAACGAGCTGAAAGAGC
TTCATCTCCAAATAGAGGGAATGACTCTGTACCATTTATGCGCACAAATATGTTAGAGGA
CCTTCAAGCGAAAAATCGTAGCGTTATGTCTAGAATACTTGGTTAAATTTTAATGCGTTA
TAATATCTTTTTCTATATCAATTATACCATGTTTACCACTTTTCTTATCTCTAGGTATAA
TATCATAAATTGGGTTTTTTTCTACCCCAAATAATGAGTTTACAATATCTGTAAGTGGTT
TTATTATATCTCCTTTAGTTAAAATTTGATAAATTAATATATGTGCGCTTAATCCTCTGG
AACTTATCTCATGAATATCGGTTTTTGATTTCATTAGTATTGTATTTGAAAAATAAGTAT
ATAAAATATTATTATTTATCAAGAATGCAGAATTTGAAACATTTTCAAAATCAATAGCAT
CGTCAGCGTTTAAATCTAATATATCGCTAGATAATGAACTTTCATCTAAATAAACTAAAC
ATTTTTTGAATGGGAAATTGTAATTGCTAGTATCGACAGTGATAATACGTTTATCAATAT
CTATAACTGAATACATAGGCATGTTATTTTTTTTTGTTTGATTACTGATAAATTTTATAC
CATAGTTAACTCTAACATACTCTAATAATGTAGCTAACCTAACTGTTAGTTTTTCAGGAT
TTTTAGCTAAATCTTCTAATCTGTCTATTTGTGAAAACATTTTTAACATTGACATAAGTT
GCAATGTTGGATCTACTATATATATATTATCAATTAAAACTTTTGGTATTGATTGCATTG
TATCTTGTCGTATATTAAAACTATCTATTATATGGCTATCGTTTTGATCCTTTAATACCA
TATAGTTTTTTAAGTATGGTACTTTTAATAAAACAACATTTAAGCCAGTAATAAACTTTA
TTAAAAACGCAAGATCTATAAGAAAAGTTCTAGAGTTTGTTTGTAATATATCTATATCTC
CATATTTAATATCCGGATTTAATAAATGTAGAGAATATGATCCATAACAAATACAATTTT
TATTATGTCTTCGCAAATACTCTTCCATTAAAGAGTTTACATTATCAACTAACGACGAAA
CATTATGTCTACCCATGGTTTTATCCGTCATCTGTGCAACGTTCATGAAATTTAAAGCAT
CCCTAGCTAAAGATTGCATCGACGATGCATTATAGTAAATATTAGAAGTAAATAAATCAG
GCCCTTTAGTTGTTAATATCCCTAATACATCAGTATATGTTGTAACTAATATACTTTGTA
ATTCTATTATGGTATATAACTTACCAATTGAGTATGTGTTCTCTTGTTTAGAAAAGTAAT
TAAGAATTGATCTTTTTATATCAGATGGAGAAGACTTGATATCAGAAAAAAATTTCTTTT
TATTCTTTTTTACCAAAGATATAAATATTTCTTTATTAAAAATGTTTACTCTTTGTATGT
TTTTATATTGTGACTTCAACATGTGAAACTCGGTTAAAGATGGATCTCTTTTTAAATACA
ATTTTAAAACATCTACAACAATTTTATCATTCATTTTTGTTTATTCAATATGATGAAGAT
ACAAACTTTTTCACAAAAAAGTAGTGTATTTTTTAAATAATTTTTTTTTATTATTACAAA
TCCACTGTCACATATATACTTTTTAAAAAGATTTAATTCTTTACAGACGCTAGATATGTC
TTCAGTAAGTGTTTCATTTATTTTCATTCCTGTAAAGAAATTACTTATAAGTAAAGATAT
AAAAACATTAGTTCCTCTACTAGAATACGTTGATCCTACTACTAAGTATAAAAAAAGAAT
TTGAATAAATGAATTTATTATAGAGTGGAAATTGGATATGGGTTCATTTATTGAATAAAT
ATTAGTTATATAATTGCCTAAAAATTTATATTCTATAAAATCTACAGGCGATATCTTAAA
AATAACGCCGTGTTCTATCTTCGAAGGGTGTGAATATTTATATCCTTTTATTATATCAAT
TATAGGAACCCAGGAAGGAAAATATCTATATGGTAAATATACTAAACCATATGTGGTTAA
CTTAGCAATTGTAAATACTTGATTTAAAATATCTTCTTCTGTTTTTAAAATAATATCATT
TTCTTTATTTATTTGTATTTTTATTCCAGTGATATCTTCAATATAAGATATATTTTTAAA
AACTGCCATATCTATTTCTGGTATATTACTATATAATATTAATGATTTTATTTTATTTTG
ATCATACATAAACATACTATTTTTATTTGAAAATTTTTTAAATGGTATTAAGTTTTTTAT
ATCACTAACCTTTTTAAGAATAAAATTAACATTTTTTTCGCTGTGTGTACAGGATAGATA
AAATAACGACGGTTGATTTTTATAGCTAAAATATTTATTTATATTATTAGATGAAAATAT
ATTTAGTAAATACATAGTAGATGTTTTATTTAATGGATATTCAAACATTAACTTGTTCAT
TTTATGAGAGCAAAATCCATATTTTTGGACAAAAATATCTATTAACTTATTATTTTTATT
ATACCAATCAGTACTAAATGTGTAATCCGAAACTAAGTTTGCGTTTTTTTCTAATAATAC
ATTTATATCAATTGTATCTAGTAGCTCAACTAAATCTTCATATCCCATTTCAATACACAC
TATCATAACTAACGAAGTATGTATTGGAATATCTTTGATTTTAACTTTAATATTTGATTC
ACAAACTATTTTTATGCATAATTCTTCTGTTAATATATTTAATGGTATTTTATCTATAAT
AGTAGAAAGCAAATCAATATAATTTTTTTTTATTAAGTAATTGATAATATAAATTTTATT
GTTATAATCATAATTATCAATATATTTACAGCATATTTTTAAAAAATCTTTTGTCAATTC
ATATTTTGTAAAATCTATTAATGGATCTTTAAAAAAAAAACTATAATATAATCCTAATTC
ATCTTTTTTATCGTATAAAAATTCTATAGCATAGGTTTTATATTGATCAACTTCTCCATT
TTTTATTTTAGTTATGATAAAATTTTTTATTCTGTCATCTTTTAATTGTTCAAACGTTAA
CATATCTAAAAATGTCAAAATATCTTTATGAAATTTTATAGATTGTAAAACATTTAATAT
AAGTTCAATAGAAATAGCACTTAAAATTCCATCATTGTTTGGTATTATTCCATATTTATA
TAACATATCCATTAAAAATTTACTTTCAAATGATTGATGTTGATATAAACTATCACATAA
ACTAAAGTCATTAATAAAAATTTTTTCTGCCAATGACTCACTAAACAAATAGTTTATATT
TTTAATACTTTCCGAATTTATTTTAGTTAGTATATTTTCTACTTCAATGTTAGAAAATCT
GTGTATTAGACAAAAAATATCATCATCTGCAATAACCATATACTGAATACATTTTAGTAT
TATTCTTTTACTACATTTTTTAATAATATCTTTTTTATGGAAATTTATATGTTCTCTATA
TAACTCAATATTTTTTTGATTACAAACTAAAGCTATCAAATCGACAAATGGTACAGTTTT
TGGTTTGAATAAATATATTTTGCTAGGAAATTCTTTTCTTATCCTAAAATACCATTTTTG
TGGCAAATTATTTGGGTTAATTCCATTGATGAGCATTTTCATAGCATCATCTATATTTAC
TTTTTTATATGATTCTGTTAAATTATCACAATTATATAAAATAAATGCCTCCTTTAACGG
AATTAAAAAATTAAACATATTATGTAATTTTAAAATTTAATAATAGATGTATTAATTAGA
AAATCAATAGTTCGTTTCGTCGATTTTTGTTTAGCTTCTTTTTTTGTATTACCAATTTCT
GGAAAAAATTTTATACCGCTTATAATAACAGATGCCAAAAACATTGGTTTTCTACCATTT
CCGCAACTAGATATATTTATGTACCAATCTCTAGATGTAAACTGACAATATTCGTTTATC
GCAGAACAAGGATTTTTTTCTTTCCATAAAACAATTTTATAGTACGGAATTGTATCAGAA
AATGATTTATTTAGTTTTTTCATATCGTTATTATCATTGTCATTGTTATCAATGCCATTT
TTTTTAAACCATTTAGGTGGATTCGATCTTATCATAAAAATAAAACCGTCATTATGTAGC
TTATACAGCTGTTTGTTTACATTTGCTTTTTCAATATTTAGTTTTTTTGATATTTCTATT
GCTGTTATAAACTCACTTTCTGATAGATTATTTACCATTTTTTTCACAAGTTCATACGAA
TCTACTTCATCAAAAGAATACATTTTTATTTTTTTTGTTGTATTTAAAAACTAAAAAATT
TTTTTTTCATTTTTATATTTTATGTTATTTTTCTACAGCTCTAAACTTCGGAGGTTTAAA
ATTTTTCTTGCAGTCTCTACAAGAATGCATAACTAATGGTGGTTCATCTGCTGCTCTTGT
TTGTATCATGACGGGAATAGTGTTTTTACTTTTGCACTCAGGGCATTGGAGGTTATACTT
TTTATCTAAAACATTAAAATATTCTTCGTAATTTATATCTCTAATATCGTCTATATTAAA
TTCTACATTTTTTTGAACACATTTTATTCCAAAAAGTATATATCTTAAAATTTCTTTCTC
TGTTCCATTTGTAGTACGTATAAGATTACATATGTCAGAATAATCTTTATTTGTCTCTAT
TAAAGGCTTGTTTCTATACGATAATTTGTTTTTTGAATCTTTTGAGTATTCAATACCTAT
GTTGTTTCTTGGTTCAAATTTAGTTTCTTCTATATTTGACTTTGTATTAATAATATTTCT
TATATAAAACTTGGAAGCTTTGTCTGTTGCCCATTTTAATATTTCTTTTACCTTTGATTT
TTCTTTTACATATTTATAAATTATATCTTCTATGTCTTGATATGTGGGGGTAGTATTATC
ACTATATGAATTAGTATTATCATCATCCATGTTTGTACTGAAGTTGTTTATTTTCAATAT
TTACAAAAAATGAATTTAAGTTCTTTATTTAAATTTTTCCATTAATGCAAAATGGAAAAT
AATACACCACCTAATCACTTTGAAAAAGCTTCTGTTTATGCATGTAGGTTATTTAAACAG
TTTTATAACGAAAAAAAATATGATTTAGATAAATGTTTTTTAAAAGTTAGAAATAGCATG
TCTCAATACTATTCTATGGTTGGTGATGATTTAGTTTGGAACAGAGAAATATTAAGTTAC
TTATATGAATACATAGCATATAGAAATAATGCAAATAATGCAAATAATCCAAATTTTGTT
TTATCTTCAAAAATTATTAATTTAACTAAGAAAAATACAAAAAAGATAAAAAATGAAATA
AATTCTGTTGGACAAACTTACAAATTGGATAAACATATAAAAAAAGTAAATATAACACAC
TATGATTATATAAAAATAAAAAAAACGTATGATGAATTCAAAAAAAATGTTGAAATTAAA
TCAGATGATATATCTGTAACACTATTAAAAATTTATAAACAACTAAGCTTGATTAGTGAT
GTTTCGATAAATACGCGTTCTATGACAAAATCTTTAATGTATTACATGTTTCCTGATCTC
TTTAAAAAGGATAAACGACATGTATTTTATAGAGTAGACGCTAAAAAAGGATATTGTGTA
TTATCATCTAAAAAGATAAACTTAATTAGGGTTTTATTAGAATATAAATTTGATATAAAA
TACAAAGAGTGGGGATTAATAAAAAGATATATTAATACTATTTGTAATAAAGGTAGTGAA
AGTAGCAAAATCTGTATTGGAAAATATCCATATTTAAAGTTAAAACCTGTTTCTAAAATT
AAATTTAATTATAGATCTAAATACGTAAGTGATTTTAAGAGAATAGTGAGTTCTAGTTTT
TCATTGGTTGATTTGACAGAAAAAATAACAAAAAAAACTTTTAGTAATATTTTCAGAAAT
GAAATTAGTCATTTGTATAAGTTTAATGCAGAAAAAAACTATCTCGCGCTAAATGAATAC
AAAAAAATGAGAATGTGTAATAAAATAATTTCTGCTATAGATTATCCAAATAAAAATCAC
ATTTATAGTGCGATAATAGAAACTGTTAACAATTACTTAGATAATCCTCCGAAAAAGCTA
GGATACAATATTGATACTTGTTTGACTATAGCAAAAAACAATTAACAACTCTAATCATGG
ATTTTATACGAAGAAAGTATTTAATATATACAATAGAGAACAAAGTTGATTTTTTAAAAG
ATGAAGTACTAACAAAGATATCAAACTTTACATTAAATCATATATTAGCCATTAAATATT
TAATTCTTAACTTTCCTAGAGATGTTATATCAAAAGATGTATTATCTAACCCAAATTTTT
ATGTTTTTTTACATATGGTAAAGTGTAATGACATTTATGAGACTGTTTTAAAACATTCGT
TCGATATTCCTACGTTATATATAAAAGCACTTATAAAAAATTATCCGTTATTTAATAACA
CAATAGAAAGATATAAAACTTTAGTTAGTGAACTTTTTTTAGACGATAAATTTATCGAAA
TAGTAAAATATTCGTCTGAATTTGATAATATCATAGCTGTTAATTACGATCTTTTACTAA
ATCCTTTATTTTATAATAATGAACCAATTAAAAATATGGAAATTATTTATAGTAAACTTT
TTAAAAAATCTAATTTTAGGAAGGTAAAAAAAATGGAGGTTATCAGATTAATGATATGGG
CGTACTTAAGTAAACAAGATACTGGATTAGATTTTACTGATTTTGACTCTCAAGATATAT
ATACACTGTTTCAAAAAAGTGATAAAGTTATTATTCATAGTGATATGACAGAAAAGTTTA
AAGAGTATATTTTTGGGTCGGAAAAAACTAGTTATTGGTTATGGTTAAATGAATCAATAT
TTAATGATAATGTATACAATGAAGGGGTTGCAGAATTAATGTACGATAAAATTCTTAGTT
TTATCTATTCAGAGATTAAACAAGGAAGAGTAAATAAAAATATGCTAAAATTAGTTTATA
TATTTGAAAATGATGAATATATACAGTCTATTTTATTACAAATAATTTACGGAGTACCTG
GTGATATCTTATCAATTATAGATGTAAAAGATGATAACTGGAAAAAATATTTTATAGGTT
TTTATAAAGAAAATTTTATCGATGGAAAAACTTTTATAAGTGCAAAAACATTCAACTATG
ATTTATTTAAAGTAGTGGCTAAAATAAATCCTGAGTACTTTGACCCAAATAAAATAATAT
CCATATTTGATCATAAACCTGAAAAAGTTAAATATTTTGATACAATAGATATAAATAATA
CATTTATATCAAATATAATTTATGAAACGAATGAATTAAATCTTTCAACGATTGAAGAAT
TACAATCATCCCAAATATATAATGAAGAAACAGAATATTTCATTAAAGAATATAATACTT
ATCTTTATTTAAAGGAGAAGGATCCATATATTTTGTATAATGGCATGTTAACAAATATAT
CAAAAGTTCCATCAAATAAAAAGTTTTCATTGTTTAGTAAAAACATATTAAAATATTATA
TAGATGGAAAATTGGCAAATATAGGTCTTGTGTTACCAAATTATAAAGGTGATATATTGG
TAAAAATATTATCGCATTTGAAATGTGTAGAAGACGTTACTGTTTTTATTAAATTTTCAG
TATGTAAAAACTCTAGCATACTACCATCAATAATAAGAACAATTTTAGCAAACTTTAATA
TTTCAATAATAATATTATTTCAAAAGTTTTTAAGGGAAAACTTATTTTACGTAGAATCTT
TTTTAGAAAAAACAAATTATTTAACTAATAACGATAAAAAGTATATACTAGAAATAATAA
CTAGTGGAAGATCTTAATTTAAAACGATGGGAGACATTTATTCAGAGTCACAAAAAAGAA
ACAACGATCAAAAAACATACTTTACAAGAAATTTAAGTCCTTTAATGAAAAATACATATT
TATACCATAATTATTCATATGGATGGATACCCGAAACAGCTATTTGGAGTAGTAGGTTTG
CAAATTTAGACGTAACAGAGTTTTACCCAATTACAATAAATTTAATAAAAAAATTTGAAT
TTATGCTTTCATTATACGATGGCCCTATATTACCATATGAAGAAAAAATTAATACAGAAT
TTATTTCAAGAGGTTCTTTTTCTGGAAGGTATATAAATTTTTTAAGAAATTTTTCATTAC
TACCAACTAGTGAATTCATTTCATTTTTATTATTAACATCTATACCAATATATAATATTC
TTTTTTGGTTTAAAAATACTCAATTTGATATTAAAAAACATACACTTTTTAGCGAAGTTT
ATACCAATAACGATAAACATATAGAACTAGGAAAATATTTTAGACAAACCGGTGATTATA
AGCCTTTATTTAGTAGGCTAAAGGATAATAATATATATACATTTCCATTTCCAATCAACC
AAAGTAACATCAACAACCCAACATTACCTATTGGATTTTCCAAATCAGATTATGAAACAT
TATCTAATTTAAGCGCTATACTTTATTTAACTAATTATGATCCTGTTTTAATGTTCTTAG
TGTTTTATGTGCCTAAAATATCTATAACGACAAAAATAACACCAGCTGTTAAATATTTAA
TGGATAAACTAAATATGAATGAAACAGATATAACATTAGTTTAATTATAAAAAATGGGTC
TAGTTCCAAACATTTTTTCAAAAAATGATGTAGATAATACTTTGTTATCTAACAAATTCA
CTATTTCCGTAGCGAGTCTTTTAAAGTATACTTCGTAAAATATTCGTTCATTAGATTTTA
ATTTAAAACTCCTATCTATAATTCTTTCATACGTTTTTATATTTACTAATTTTTTTTGCC
ATGGTTCTTTTTTATTGCATATGTATGCAAAGTAATATCGTTCACCTATTTCAATGATTT
CATCATTATTTTTATTATATTCATTTACTAAGTACATATTTGGATTATCGCTTGATTTAT
AATTACAATGATGTGTTCTACTCAATAGAAACATATCCAATGGAGCTGTTTTTGTTTCAA
ATTCTATTTGTAAATCACTTTCTAACGATGATAAAATTTCAACACATACTTGTACAGATG
ACATATTTCCACCTGATAACATTTGCAAAAGCCTTGTTTTGTATATTCTTATCATATATT
TGTGAAACTTAGACACGTCTCTCCTCGTCTCACTAGTTCCCTTATTGATGCGTTCAGGGA
TTGATTCATTGGTAAAAGATGGCAAATACTTAAGGGTGGTATACTTTTTCTTCGATTGCA
TTATAAGATTTTTATATACAGCTTCGAACTCTATTTTGAAGTTAGAAAACAAAATTTTTT
CATTTATAATTTTTTCAAGTTCTTTTGCAACTCTTACCGATTTAGATATATCATTTGTAT
CTATTTCTAAAAATATAGAATCTGTGTCCCCATAAACGCTTTTAAAATTAAATGTGTATT
GTGTTGGTAGTTTTGTATCTATATTAATATCTACATTTCTACCATCTTCAAAAAATGGAT
TTATAGGTTTTGTAGCTAATAATACTTTTCCATTTTCTACCTTTGATCCATTTAACACAG
AGTTTAAATAATCAATCATCTTTCTTCCAATTGCTGTACAACTTTTAGCTGAAGAATATG
AATACAATACGCTATTTTTAAATCCCATTAAACCATAAACAGAATTGGCTATTATCTTGT
AAGTATACTGCATGGAGTTATAAATAGATTTGTCAGTCGACACAGTTGCTTCTTTGTATT
TTTTTTTGTACTTAGCTCTCTCTGTTAAAAATGTTTTTAAAAGTTTTGGAATGATGCCCT
CTACATTCCTATCAAATACAGCAATTTCAGAAATTAAATCATCGCATCTAGGTTCACAAT
GGATTGATATATAACGGGGCGGAGGATACTTCTTCTCAATTTCTTGTTTGTTTATTTCTG
CTTCTAATTTATTATTTGCAACAAATACAGATACTAATGTTTCAGGTGATAAGTTTCCAA
ATAAACATACATTAGGGTATAAACTGTTATAGTCAAATATCAATACATTATTTATAAACA
TTTTTTGTTTTGGTGCAAATACTTTACCACCTTCGTAGTGATATTTATTTTTTTTTTCTG
ATCGTGATAGAATTATTTTCTCATTTAATAATAAGTTTAATAGAGGTCCTTTTATTAATG
TACTAGCTCTATATTCAAACACCATGGATTGTGGTAATATGTAAGTAAAAGCTCCAGCAT
CTATTTTTGTTTCAATCCCGTAGTAATTCCAAAGATATTTACATAAACAGGCGTCATGGA
TACAATATTTTGCCATCTCAATTGATGTATTTAAATCATAGTTTTTATACATATCAGATA
AACTAACATCGTCTTTTCCAAAAGAAATAGTGTAAATATCATTATCGATATTCTTTTTAA
AAGTGTTATTTTTGTTTAAAACAGTTAACTGAAATTTATCATTACCAACTGATTTGTCTA
CTATTTTAAAAACATCATCTAAAATAGTTATATAATTACCAGTAGATAAAACTTCAGAAA
ACGAAGATATTTTTCCTATATCATCTGTAGTATTATCTCCTACGAATGTAACCAAATTGT
CGTTTTCACTTTTTAGTTTTACTAAACAACTAAACGCATTTTTAGATATAGAATCTAACT
TATACGAATCTAATTTTTCTGACTTCTGTATATATGTATATAAATCAAAAAATGTTGTTC
CGTTATTATTATTTACATGATATGTAGTATTTGCCACACCACCAACGCCTTTATGACTAG
ACAAGTTTCTCTCATATATGCATAAATGTACATGTTCTTTTTTATCTGGTGATTTAAAAA
TGATTTTCCCACTTGTTAACAGCTCTAATCTGTTTGAAATATACCGTAAATCAAAGTTGT
TTCCATTAAAAGTTACTACATAATCGAATGTCAATTCCAAAAGCTTTTTTGCAACTTTTA
GCATGGTAATTTCACTACATATTATTATTTCTTTTGTGTAATCTACATCAGAAACAGATT
TAGCTTTGTAATATCCTTTCAACGTAGCGTCTTTCTTATCTTTATTTGATAAGATATCTT
CGTTTATTAAAGTAAATTTAAATTCTAAATTTTTTAGGTCAATATAACAACAACTAATAT
GAGAAACTGGATTTGTAAAAACGGAAGGAAACTTTTTATAAAATTGGCATTCTATATCTA
AGAAAAGATAAGATCTATTTATGTTAAATCTGTTTATTGGTGTTGCAAAACATTCTTTAG
GATAATCACAATGATAGCATTGTTCATTAATTTTTTTTAATTTTTCTACGTTTATACTAT
AACAACCTTCTGGTGATATATTATTTGATATAAAAAACCAACTAACGTTAAGAAATTCTT
CCATTATTGCTTTTGGAATATTCCTTTTTTGAGGTTCTTTTATCAACCAAACGTTAACGT
TTGTTTTATTTTTTTCTACATCGGTAACATGATTGCTAACTCTTTCACTAATATCTATTA
AGTTCATATTTCCTAAAAAATCAGAACTATATGCTGGTGGCGACAATGATATGTAAACAT
CTTCTGTAACTGCGTAATAAAAGTAAAAGTTAAATCTTAAAAATATGGTTTCAGATTGTC
TATTTCTGGCTTTTAAAAATAAAAACCTTTCGTTTCCTTTACTTTCGAACCAGTTTATGC
ACTTTATTTCCATTTTTTAAATAAATGAATAAATTTTCATTTAAGTATGAATCCTAAACA
CTGGGGAAGAGCTATTTGGACAGTGATTTTTATCGTTATAACAAAAACCAAAACTCATAA
AAATTTAGAACTATGCAAAAAACATATATATACTATAGTTGAAACTCTTCCTTGTCCTAT
GTGTAGAATTCACGCAATAAAGGAAATAGAAAAAAATAATGTTATGTCTAGTAATGATCT
AAATTATATTTACTTTTTTTTTATTAGTTTATTCAATAATTTAGCATCTGATGAAAAATA
TAAAATCGATTTAAATAAGGTATTACCGCTTTAATAAAACTTATTATTGTTAGATGATGA
AATAACTGATAGACCTACTTTTGGATATATATGCATCGACATTGTATCTGTAACTATAAA
TTCTATACCCGTTATTTTGTTATAATTATTAACGAACATTAGTTCACTATTAAATGTAAA
AAATTCATTTTCAATTTGTGATATTTTCCCTTTATCGTATTTAAAAATAAAAATATCTTG
ATGTTTAATTGCTAAATAAAATGTTGATTTTTCAACATTTATGTATTGCTTAATTATATC
AATAAAAGTACCTATTGATTTTACTACTGAACTTTTTTTACACGCGTACTCGTTTGTATT
ATTTTGTGCCTCTATTTTAACTCTGCCGCAATCAGATTCTAAAAAAATATTAACTAGTTC
CATTTATTTCCTCTAATATAGTAGTAATCACTTTCAAAAATATATTAAGTAAACGAACTG
GAAAAGAACCATTTATAACGATTTCATTTATTTCTGTTTCAATTATATTACTTATGTTTA
TTTGTGTGAAGAAAACACCAGATGCTTCCAAACATGTATTAACTACTTTTGAAATATATT
CCTTTAAATTATTATATCTTTGAATTGTAATAATTCGATACAGTACAAACGATATCATAT
ATTCTAAAATTATATTAAATAAAATAACGGTTTTTGAAAAATAATCATTTAGTGAAAAAC
ATGTAAATGGAACAAATGACGATAATGGTGTCTTTGTTATTGGAATAAGTTTATTTACAA
GGTAAGATCCAGATAGTAAGATATCTCCATTGTTGGATACAAAATTAAAATCCATTGTAT
TATAAATATTAATATCTATTTTATTTTTTGTTCCATTAAGTATACAACTTAATGCACCCC
ATCCTTTAATTCCGATTAGTGATGGATTTACTAATCCATGAATAGCATAATTTACTAAAT
CATATAAACAGTTAATGATATCATCATCTGAAGTTTTTTTACTAAGATAGGTATTTTTAC
TTTTGTGATTTATTTTACTATTGTTGCAATTTTCACAATTGCAAATTAAGTTCATATTAA
CTAAATTTTCTAATTTTTTTATTCTGTCATATATTTTTTTGTATTTGCATAATATTACAG
AGATTATATAATTTGTCATATCGAAAGTAATAATATCATTAATTTTTTTAAAACTTTGTA
TACCGAATAAAAATTTATTTGTTAAGTTATAAGAATATTTCCATTTTTTGATTATTTTTA
AAAGAATCAGCTTAGTTTTTATAGAAGAATTAGATAAACAAATATTCCTAACAATACACG
GATTAAATTTAAATGGTGAAATTAAAAATTCTACTTCCGTTATTAAAATTTTTCTTTTTA
AATTATCTATATAATTTAGTACATCATCAATCGTTTTTTCCTCATCATCAATGTTATTAT
TTTTTTTTAATGATGGAGATTTAATTATTGATGGGGGTTTATACAATTTTAATTGATTGT
AAAAAAAATTTTTTTTTAAATCGAAAAAATTTTTACACTTTGATTCATATATATTAATAT
TTTCTAATATAAAATTTTTATCATCGTCAGATATTGTTTCTGGATTAAGATCTAAATTAA
ACGAAAACATAGCCAACGATTTAATTCCATATCTTTTAATAAGTTCTTCTTTAGAAACTG
TTGAAAACAGGAAATTGTTCATATGAGTGAGCATCTTAGGAAAATTGTCGTTAACTATTT
CATGAATTTTCTCAATAAAAGGCAAATTTAATTTTATATCGCTAGATACGTACGTAATAA
TATCATCATTAGGATACTTTTTTATTATTTCTATAGCCTTTTCCATATTATTTAGTTTTA
ACAAAGAAATATTTGTTGGTGGTACGTTAAGAGTATCAGATATATATAGCAACGTATCTA
ATTCTATTGACAAGTGTTTATATAAATATTTCCAAGTATATGATGGTGTAAATTTTATAA
CTTCAATTAATTCATCCTTTGATAAAATCATTGCGTTTGATACTAACATTGGGTTTAACT
TTAATATATATGAATTAGGAACGATGGATTCGGATACTATGTAGTTTATGTCATCGATAT
TAAGCAAGTCGTTTTCAATCATTAATTTTATTAACCTATCACCATTCCTTGACGTAATCA
AATCTTTTCTGTATACAAACACGGCATTGTGTAACTTACTATCAATTGTGTTTGATTCTA
ATAAAAGATTTATTAAATCATCCAAACGTATACTTTCAACTGGAAAGTACTTTAAGTTAT
TAATATCAAAATCAATTGCTCTATTATACAAACTAACTGGTAATATACCATGAAATCCAA
ATTCTAAAATTGTATCAACGAATACGTTTGAGTTTAAAAATCTTTCTATGGTTATAGATG
ATGAAATTATTTTAGATAGAGCATCTCTTGCCCGTTTGGGATATATATAAGACGGTGGCA
TATTTATTATATTTATTATATTTTATACGTATAAGGTTTTAAAAATGAATACGATATCCA
TACACAAAAACTAAACGCTATAAAAAAGAATAATAGTACTATCATTTATAATGTATTATT
CTGATAACTTTGCATCCAATACAATATTTGGAGTTATTAAACACTCAACAACTTTAGATA
CATTAACTTTTTCGTTGTCTTTTACAAATTCTGATATTTTTTCATAAAAAGATTCTTGAA
ACTTTTTAGAATACCTATCCACATTAGATGAAATAGAATTCATTAACATACTATGTTTAG
TATAAATAAAAGATCCGATTTTTATTGTGTCTATTCCTAAAATATCTGCTATTTTCTTAT
CTTTTAAAATAACATAAATTTTTGATTCTTCTTGTTTGGTTATTCTATTAAAATAATCAT
ATAACCTAGTTTTTGATATTAAATTATCTTTAACCTGGGGACATTTAAATAATCTAGATT
TTAAAACTTCCAATAGTTCATCTGATAGGATATATACATTATCTTTTACAGAATATTTTT
CATCTAACGTTATATCATTATTTTTAGCTAATTGGTTTATTAGTTCTTCTATTTTATCAT
TTTCTAAAACATATCTATTTTTGTTAAATATAAAAAAACTTGCAGGCTTTTTCAATCTTG
AAGATAATATTTTCACATCACTTACATCTATATAAAGAGAAGAAGATTTAGATATTTTTT
CTAAAATCTTTTTTTCAATATCATTTATAACTAATTCATTTATAGCATCATCGTTTAACT
TACCATCCTTAGAAAAGTAATTATTTTCAACTAAACTATTGATTAGCGTAGATAGAATTC
CATTTTTATAGTTATCGAGTTTAAAACGCTTAACGAAATCTTCTCTTATTAAATCTATTG
GAATCCTTGTTTCTATTCTTTTAGCGAGTGGCTTTTTTTTTTGTGGATACTTTTTAGTTA
CTAATTCGTCTACAATATCATTAATTTTAGAAGTAAAAAAAATTTTCAAAGCTCTAGCAC
TAATACTATTTAATACCAATTGATCGTCATTATCCGCCATTTAAGTTCATTTTATAACTT
TTAAATAAAAAATGATAAAAATTATAACAAAAACAATCATAACTAATCCAATAATTAAAT
AATATCTTAAAAATGATTTTTTCGTCTTTTTGTTATAATTTTCGTCGTTTAAAACTGATT
TGACAACATTTATAAAGTTATTAAAGTCATCATCTGACGATGACATAAAAACTCCAAATA
TTGCAGAATACAACTTATCCATTTATACATTAAATAATGTTGATGTTGGATTATTATCAT
CTTCTTCTAAACATTCATCTTCAAGTTCTATTACGCCTAACCCTCTAACTGAATCTTCTT
CAGAAACTTCAGCCATGGAAAATTTTTCACTTTTACCATCTACATCAACAATATTAGAAC
TAAAGTCTCTTTCCATGATTAATTTTTTTAATGCAAATGTAACCTTTATTATTTCAGAAT
TTTTATACAAAACAATTGGTACAATTACAGCTTTTGCCATTTGTTTATCTCTTTTTGAAA
GGCTTTCTAATTCTTCTATCATAGACTGAACTATTGATCTGTTGCCAGGAACTTTATATT
CAATTATAGCACCATTCATTTTATTTATATATAAGCATCCCTTATTAAGTGTTTTTTCAT
CTAAATCATTTATTGAAATATTCACTAACGACGGTGGCACTTTTTTACCTTCTTTTATAT
TTGTATAAATATTTTCTAATAATTGATATAGAATAGGGCTAGTTGCAGAAAGTTTTATTT
TTAAAAAGTATTGTTCTCCAAGTTTTACATCCTTTTTGTTTTTATATATTTTTGCTTCTC
CTTCTACGGCTATATATGTAGATGTCATTTTTGATGATAATGCTTCTGTTAAGTTAATCA
TTATAGATGAGCAAGAAGGATACTGTGATTGTGACAATATAACACTTTCAACACATTTTT
CTTTACTTTTACTTAATGTTTTTAAATACTCTATTACTTCGTGACATTTTGAATACTTTT
TTTCATCACTTTGGCTTGACATAGAGTGTGTTTCTTTTTTAACAACCACCGACTTTTGTA
TACTTTTACGCATTTTTATTATTTTTTTTAAATCTCAATTTGATAATATTTCATTTTTTC
TTATTTAAATAATGTTTTTATATATGCAGAGTATAACGAAACAGTACCTGGAACAAAAAT
AAATATAGCCGCATACTCTAAAAAGCTTAATATTTTGTCAAACGTTAACGATTTAGCCAT
CATAAATCTATGTGGGGCGAATGATTTAAATAGTAACGCACTACCACTAACTATCATAAA
TATAGCTAATAGTGTAACCGTTATCAAAGAAAATGTTTCTCTAGTAGATAATGCCATTTA
ATTATTGTTTTTTTTTTTCTAAACAATATATTGTCCACTCCTAGTTGTAAAAGTTGAATT
ATTAAAGGCACTTTTACAAGTTATGTATCTTTTTTTACCATTTGGTGATATTTTTAATTT
AGGAACATCAAATGTCGATTCTATTATTCTGTATGTATAGTATCCTTTCCATATAATATT
TTCTTTTTTAAACGTGCCAGAAAATGAAACATTTTTTAAAAAATTATCTTTTGTTATAAT
TAAAATTGTTGATAATTTTTTATCGTTGATATGTGTTATATAATCTATTCCATTGTTTGA
CAAAGTCCGTATTTCAACATTAGATGGTAAGTCTATTAATGATATCATTTTTTTAGGAAT
AAAAGTCGTTATGTTCGTCGGAATAACTGATTTAGGTTCTTCAAATTTTGTTTTTTCAAA
AATTTTTATAAATTCACAAATAAAAAAAATTTTTTCTTCAGGGAATTTTTTATTTTTATT
TAACTCATTATTAAAAAGTTTTATTGATACGAATCTAGTAATTTCGTCAGATAAAATATT
AATTTCCGAAGATATTGGTTTTAATACTTCTATCACGTAGTTTAAGTTATCTTTATTAGT
TATATAAGAAAGTCCACAATACGAATCATCAAATATACCAAAAAATAATACTATTATAAT
TGACGTTACATCAAACGGAAATAAAGATATAACAACTGAAGGAAAGTTATTAGGTGTTTT
AAAACTTAAAATATTAAGTTCCTTTTCTTTTTGTATTATTAGTAAATCGAAAATATCATA
ATGGGATAAAAAATCTTTTATTTTATTACTTAATGGTTGAAATGGTTTATTATTTTCAAT
CGTTATTTTTATAACTACGTGATTATTATTTATATTATCATCGTTGTTAATATTATTACC
AACAATCCATCCTATGGGAATGAAAAAAAAATCCGTTATATAAGATTTTTTTTTTAAAAT
ATTTATCAGTCCCATAATAACATATTTTTCATACTTAAAGGATTCCATTATTAACCATGA
TTTGTTTACATCATCTAAAGAATTGGTAGGTTTATTGAATAAAATTTCATTGGAATAATA
AAAATTTTCAAAATTAAACGATATTATACATTCTTTTAGTTTTATTTCATCATCGAGTTT
TTTAGATAGTTTTTTGTTTGGTTTTAAAATTTTGTAACTTACGTGTTTTATAAAGTTATT
CATTATTAACTATTTTATTTGCTTTTATCACTATTTTATTGTATAAAGCAGTTATTGCTT
TTTTTGTCCACGCTTCCATTCTTTTATATTCTTTTAATGCGGGACATTCTAAATACTCAG
TTTCTATATTTATTTCACCTATATTAAACAAAATACTTTTAAATAAAGTCATCTTTTTAT
CTGCTAAAAACTTAAAAAATGTATATATTTTTCTTATTGATTTAAATCCTTTCGGTGGTG
TTTGTGTACAAATTATCATAAATATACTTATGAACATTCCACATTCAGATTCTAAAAGTT
GGTTAACTTCTACATTTATACAACCTACCTTTGCTCCAAATGAATATTTGAAAAATCTAA
ACAAAACATCTATATCACCATTACCATTATCTAAAACTGAATCATCTTTGTCATTTGTAT
TAAAGCCATCAGAAAATGAATAAAAATAAAAATTGTCATAATGATGAAATTCACTTGGTA
TGTTTCCTCCAGAATCATAAAAACAAACAACTAATTTTTCTTTATCAAAAATTACACATT
TCCAATGAGACAAGTAACAAAATCCAAACATAGCATATCTATATTTTGATTTTCTTATTT
TATCTTTTAAAATGTATGATAAAATATGCTTGTTTATAAAAAAATCAAACTTTTCATAAA
TTGGAACATTATTTAAAAATCTCATATCATATTGTCCTAAATAATCAACATCAGTTCCAT
ATGAAAATTGCGAAACTAAACTTTGAATACTTTTATTGCTCATCCATGCCCGTTTATCAG
GTTCGATTTTTATCTTTACTATTTTGCTATTTTCTCCCGCTAAAAATCCCCTTTTAGATA
AATCATCAACTTTTATATCCATTTGTGAAAAATCAATCGCTTTAGAAATCTTTTCTTTAA
GTTTAGGTTTAAAAAAATATTCAATTGGTATAGAAGTCGGAAAATTGAAAATTTCTTGAA
TGTTTTTATATTTGTTTTTTAATTGATTAACTAAATACTTCTTTAATGATAATTCATATT
CATTATTGTTAATTACATTATCTTTATCTTTTTGATAATTATTTTCTAAATATTTTAAAT
CGACTAATTCTAATAATAAAAACAATGGTATACATGATTCTTTCCCCGCAGTTACTGACT
TATCATATTTTTCTACAACGTATCCATTACAATTGGTTAAAAATTTTGAAATATCTAGAT
TAAAGCATAACCCAGATTCAGAATATATATATGATAATAAATTAGTAAATCCTAACTCAG
GAATCTTATTTACAACTAAATCTGTATATCTATCCATTTATAATGGATAAGCTACCAAAT
ATATATTATTTTCCAAACTGTGTAAATTTATTTCCCTATCAATACTCTCAAAACGAGTTT
GAAAACATGTCAAATGAAGAAAAGAAAAATTTTTCTTTTGCTATATTTCCTTTAATAAAA
CATAGATGGAATAAATCATATGTAGTAAAAGATAATAAAACGTATAAACTAAGTAATGAG
GTCAACAAAACACTTAAAAAAGTTACTAATGTGAATATTCCATCTATTTATCCAACAAAA
ATAGATGGCGCTTCAAAAGAATACACAATAAATAATATAAAAATTAGTTTTGAATGCTAT
AGCTATCTAAATTATTCTAAGTTCGATAATATCCACTCATTTGATGAGTATATTTTAAGA
GGGTTATTGGAGGGAGGAAATAAACTTAAAATATTTTCCAATAATATAGGTTCTGTCAAC
TCAACCATTGGTATTTTTAATAACACAGAACCATTTTTAAAAATTAAGTTAGCATCTTTG
CAACCAAAATCACAGCAGGAAATATTTAAATCTTGGATATCCCATAAACCAATAATATTG
ACAGGTGGTACAGGTGTAGGTAAAACTTCACAAGTACCTAAACTAATATTATGGTTTAAT
TATTTATTTGGTGGGTTTAAAAATTTATCCAATGATTATACATATATAGAAAAGCCAATT
GTGTTATCATTACCCAGAATTACTTTGGTAAAGTTACATAGTAAAAATTTACTTAACTCT
CTAGGTTTCAAATCACTAAACGAATCACCAATTTCACTGAAATTTGGATCTATAACTAAA
GATCTAATAAACCTTAATCAAAGGAACTATGGCATTGTTTTTTCAACGCATAGAATAACA
CTGTCTAAACTTTTTGATTATGGTACCATCATATTAGATGAAGTACATGAACACGATCAA
ATAGGAGATATAATAATATCTGTTACTAGAAAATATATTAATAAAATAGAATCATTGTTT
TTAATGACAGCTACACTAGAGGACGATATTGATCGTATAAAAGTTTTTTTTGAAAGTCCA
ATATTTGTTCACATACCAGGTAGTACACTATTTAACATATCTGAAGTTTATATAAAAAAT
AGTGTAAATATAAAAAATAAATTTAAATATATTGAAGAAGAAAAAAAAAACATATTAAAT
GCCATAAAGAAATATACACCGCCAAAAAACTCATCTGGGATAGTTTTTGTTTCATCTATC
ACACAGTGTGAAAACTATAAGAAGTTTTTATCTAAACATATACCATATGATATACATATA
ATTCATGGAAAAGTAAAAAATATAGAAGATATATTGTCAGATATTTATTCTACAAATAAT
ACATCAATAATTATATCTACTCCATATTTAGAATCAAGCGTGACGATAAATAATGTAACA
CATATTTATGATAGTGGAAGAGTTTACATTCCAGAACCATATGGTGGTAAAGAAATTTTT
ATTTCTAAATCTATGCGGGAACAAAGAAAAGGTCGTGTTGGTCGAGTAAAGCCTGGAATA
TATATCTACTTTTACGATATTGCATATTTAAAACCAATAAAGCGCATAGATTCAGAATTT
TTACATAATTACATTTTATATGGAAAAATATTTAACTTATCATTACCAAACGATTTATTT
GTGCAACCATCTAATTTAGATTTTTTTAACAAAGTAAGTGATTATATAAACTCATTTTGT
ATCAGTGATGAAAAATGGACATTTATTATGTCTTCCTATTATGTAAATATTTTAGAATAT
GCAAAAATATACTCTAAGGGTGGAAACAATGCATGTGCGTTGGATATTTTTGAAAGAGAA
AATGTTTTAAATGATGATGCCTTTAACGCAATAAAGTTGTTGAATATGAAAGCAAAAATA
ATAAAGCACAGAAGATATAATAAATTATATGTATTAACGTGTAAATTAATGTTTGGTGTA
TATTTTGGTAAAACATTTAACATTATACATAATCGACCATTATTTGGTTATATTACTATG
ATAACAGATAGTACTTTTGTAACTGATGATTAAATTAATTTAATTACTATATCCTTTTTC
ATCGATGAAAAATCTTCTACTATTCCTTTTTCTGAAATAACTAAACAATAATTTTTAAAA
ATATTTTCCGTCGTAATATACTTTACAACACTATTTGGATAAATAGTAAACATAAACACG
TAATACAGATGTTCGTCTAATTTAGTAAAATCAAGAGAATAAATTAATCCTTTTCTTTTT
AATACCCACATCATATTCGTTAATGATTCATTTGTGATATTAATTCCTTTAATTAAACCA
CAAACAAAACTGGAAAATGTTTTTATATGATATTTACTTTTTTTACCAAATACAATTTTA
TTTTTAAAATGTTTTACGGGTTTTAAAACAGATTCCCTATTTAATAGTATATCTTCAATA
GAATTTCCACTTACGAAAAAAGATAAAAGTAAGTACTGATACATGTTAGCAGGTTTTGAT
TTGCTGTATTTTAAAAAAGTCTCAGACTCCAATATATTTTTAATATCTTCTGATGAAAAT
TGATGATTTATTTGCACACCATCATTTTTTTTCTTTATTTTATTTTTAAATCCTAATGCT
AAACTTACATAGCTTATAAATTCTACATCATCATATTTTATATAAATCTCATTTTGACTT
TGTTTTTTCATTAGTTTTATCCGTGATTTAGTAGTATTATTATAAATATCGTTAATAGAA
AAGTTATTATTATCCATTACTATTATTTTGTGCATTTGACTATCATTTTTATTAAAAATA
ACGTTACTAAAATTTGGATATATAGCCACGTAGTTTCCAGATGCGATAGAGTTATATATG
TTATCTTCTAAAGATTTTAATATTATTGATATATTACAATTAATTTCAGTTATATAATCA
TAAATGTCGTGTTGAATCCATGGAAACGATAAATATATGTTCATTAAGAAATCATCTCCA
TAGTTAAACGTTATATTTTTATATGCTTCAAAATCGATAATATAAATACCTTTTATGAAT
TTTTCAAAATCGTCTTCATTTATGAATGAAATTGAAATGTATAATTGATCACCTATTGTT
TCGTAATCAATTAAATGATACATCTCATAAAGAGAAATCATTGATAATATATTATCTAAA
GTTGGTTTTATGTTAACCATTACTGTATAAAAAGGTGATGGCATCATAACAAATTTTCCC
TTTATAGTTGGTAAATTATTATACGGTATCGTTAGTGGACATGTGGGCAATTTTCCAAAT
GTTTTTGATAGCAATGATAATGTATATTTGTCTAATTCTTTAACAAATATTACAACATTA
GGACCTATAATTCTGTGCATCCTACTTGATAACATATCATCAATATTGTTAATGTTTTGC
AACATTGATATTCTACCTCCGTTATATAAATCTCCGTTCGCTAAAAAAGATAAAGCATCC
ATACAATGAAATATTTCATTTCTAAAATAATATTCGTTTTCTAATTCTTTTATATGGTCC
TTAATTTTAGAAATCGAAAACGTATCTTTTATTTTATTTTCATCAAAAAACCACGATATT
AACGTTTCTACCGCATCTATAGTTTTAGATTTTCCTTTTATAGATCGACACCAAAAACTC
ATATAGCTTCTTGCAGTGGAAGCGTTTGCAACAAATTTTGATGGATCAAAAGTGATAAGA
ATATGTTCTAACAAATGTGCTATACCTATTATATTACCAATATCATTTTCAAACCCAAAA
CTAGCAATTCCTAAATATATATCTTTGTTCATGAGTTCATCAATAAATATTCTAACTCCA
TTTGAGAGAACTATCATTTACTAAGGAGTAAAATAGGAAGTAAAGTCCTTATGTCTTCAT
CAAAGTATAAATTAAAAACATATTTTTTGTTATTTGAAATTGCTGTTACTGTTCCAGATA
AAGAATCGTAATACGTATCTATTTTTGTAAGTGATAAAGATTCGGGTTTTGAAAAAATTA
TAGAATTGAGTGACGTAGGAAAGGTATTGTTTATATTTTTTATTACGTTATTTTCTTCAT
TTTTTTGTTTAACCGACATAAGGAGTTTATTAGTTGGATAATAACTAAAATAATATAGTA
ATAATAAAAAAAATATAAAAGAAAGTAAATAAAAAAAATATGCCATTTAGGGATTTGATA
TTATTCCACCTTTCTAAATTTATTTTAACAAAAAATGAAGAGTCTATTAAAACTACTTTA
TCTTTATGTAGAGGATTTGATGTAGATTTAGAAGAACTGATGCTTAGTTTTTTAAGTAAA
AAATATTTAAAAAAACTTATAAATATAGAATATAATAATTTATTGCCAGAATTAACGATA
TCGTTTCCAAATGATATCGTTAGCGAATTGATTAAGTTAAGATTATATAAGTTTTATAAA
ATTATTAAACCTTCTTTAAAACTTAAAAATACAATGAAAGGAATCGTATTTATTAAAAAT
AGAAATGTGTATATTTTGCACACAAATGATGAATTAATTGATTTCTTATTTAAGGAGTAT
GATCCTTATATATATACGTATGAAATAGATAAACCGGATAACTTATCAGGGTCAAAAATA
ATTTTGTGTGGATATGACAAAGTTACATTTTATACGTATCTAATAACTAAAATTGTAACA
AATCAAACAGTAGATATAGTGGTTACTGATAAATGCATTGAATTATTATTACAACCACAA
AACAAACAACTTCTAAAAGATTTATTTAATAACAGCAATGATATGATTAATAAAATATTA
AAAAAGATATTCTATTCAGTTATAGATGGTGGTGGCCAAACACCATAGGGAGAATTCTCT
ATTTCTTCTTTTAGTTTATCTTTTTTAATAAAGCTTTTATCTATTACCGCTAGATTAAAA
AACTTAGATATATTAACATATGCCATTTGTCCGGTTTCGGGATTATATTTAAATAATGAA
GCAGCCTCTGAGCTTAAATATTTAAAGAAGTTATTAATAAATGCAACCCCTTCATCTATT
TCAAACTCTTTAATTTGACCATTTTTGGAAAAAAATGATAATATATTTATACGTAATATA
TCATATTCATCTTCTAAAATTTTAATAGCATCACTTATAGATTCACAAACTCCACACAGA
GGTTTTCCAAACAATATCAACGTTTTCTTCATTTATGGGTATCAAAAATTTAAAAACTGT
ACTGGTAGAAATTGGTGCATTACACCAAATTAAAAATGTTCAAGAAAATATAATAAATGG
AATATTTGTAGACACAATGAGTTTTTTCGTATCTATAGCACATTGTGTCAATAATTTAGA
TGATCTGTATGAAGGTTTTATGTTATACATATCCCAATGGAAGAAACAAGGAAAAATTAC
ACTGTTTGTTGATAGAGGAGTTATTCCAATAAAAGAATCACTTAGAGAAAAAAGAAGAAA
TGCATCAAAAAATACATCAAAAAAAAACGTGTTAGAAATAGAAAAACTTAATAACTTAAT
AAAAAATTTAAACGTTGATGATATGATGTATGACGAAATAAAAACAGATTTAGAGTTAAA
AATTAAAAAGCTTGAATTTAATAATTATTTAGCTAATTATGTACAATTAAAAGATGCTTT
AGATAATTCATTAAAACTACTAGGAAGCGATGCAACAATCATATACTGTGACGGCGTCGA
TGCAGAATTTGTCATGTGTCAAGAAGCAAAAAAAATAGCATATATGACTAAAAAATGGCC
ATTAATGATTAGTACTGATCAAGATACGTTGCTTTTTTCATCATGTGATGATCTTCCAAA
AAATATAAGAACAATGAATCAAATTTATTCGTTTATACCTTGTGCAAAAACTAGATATCT
TTGTAAGTTAGTTGCATTAACTAACGGATGCGATTATTTTCAAGGTCTTTATGGATTTTC
TATAACTGCAAAATCATTAAAATCTATTAAATTGTTTGATGATTTTACTATTAATAATGT
AATAAAAAGCTTAATCATTAGAAATTATTCAAGGAAAGATACAGACAGATATATAAATGC
TGAAAAAATCATACATTTTATAAATAAATATTCGTGCTTAAATGAATCTATATATAATGA
AGTCCCCCCTGAAAGTATAACAGTACAAGAATTTATTTTTTCAGCATTATATCATAAATG
GAAAAGGTTTGACGATAGTTTACTAAAAGGAATTTCATTATGTTGTTCACTTATATGTGT
TCTCAAACCTAAAAAAGATATAAAAAGGAATGAAATTATTAAATTATGTAATATAATTAA
TAATGATTCAAATAAAAAAAGTAGTCTAAATAATATCAAATCTGTCATAGATATATTTGG
CTATGATCTAAACAAAAATAAAAATATAGTTTATGGAATATCTAAGTTTAAAAAAATTAT
GCTTTGTTATGACGACCTGTTTTATTTTAACAATGAAAACATAATTAGAAATAACTTAAA
AAAAAATGGTATTATAAATATATCATAAATGGTTTTTCAATTAGTTTGTTCAACATGCGG
TCGCGACATATCAGAAGAACGTTATGCGTTATTAATAAAAGAAGTAAATATAAAAAAAGT
TTTATCTAGAGTTAAAAATAGTTGTTGCAGACTAAAGTTATCAACACAGATAGAGCCTCA
AAGAAATTTGACAGTGCAGCCTCTTTTAGATATTAATTAATGGATCCTGCAACTTTTATA
AAAAATTATGCGCCTAAAGGCGCTGTTATTTTTATCAATTATGAATTTTCCTTAACTGAA
TATTTTAATCCATCAGAAGATAAACACGCTGCTATATATATCGGATCCGACTGTACTTCT
AACCATGTTAAAATGTTTTTATCGTGTAGCAAATTCGATGAAAAAATGGCAATAGAAGCA
TCGTATAAAAATGGAGTTAGATTAGTTAATATCGATGATTTAATAAAGGGAGCCATAAGT
GTTAAAGTTCTTACATTAAATGATGTTATTAGTCAATATAAAATGGGATTGGCTGCGGAT
AACGCAATGAGCTTCTTAGGAATGCCATATGGTTTTGGAAATGATAATATTTATTGTTTT
AAATTAGTAGCTGACTCATACAAATTTTTAGGTGTTACTCTTCCTACTTATAATATTTTA
GGAAAACAAATATTTTTAAGCCAAAGTTTTGTAAATAATAAACAATGGAAAATAGTATAC
TCGTTTTTAAGACCTACAGACTAATATAATTACAAATTTACTTTACAGAATTTAATCCAG
GAACTGTTATTGTTTTAAATGGTGAGTTTATATTAAGTATAATACCACCACTAGTTTTAT
TATCCCCATTTTTCTTTTTTATATTATTAGCCATAACACGCATTATATATAAATATTCTA
ATATTGTAAATTTTTCCATGTCAGTTACAGATAACGGAATTTGGTTTGAAATAAATGCGT
TTTCTGTTATTGGGCTTGATACGGCACCATCTAAAACATGACCCTTTGAGTGTTTTTCGG
CCTCTTTTAGTAAATCTATTATTTTACTAGAATAATTTTCATTATTGTTTTTTAAAACTT
GTTTTACGGTATTGTCTTCATCATTTTCCACGTATGTATTTTTAACTATTTCGTTAATTT
TTAATCCTGCAACGTATTCTGCAAAATTATTAGATGTATTAATTCCTTTTTCAGATAAAA
ACTTATACATGTTAGGTATTATATCTGTTTTAATTGGTAATTCCATTATTTTGTTTACTT
CAACACTGTAATCAGTTGTTGATGTAGCTCCTGCAAAAAATATTGGAGTTGGTAGTGTTC
CTATAAGTGGCTCTTTTATACCCATGATAATAGGAAATATTTTATACTGTACTAAATTTA
TTAATCCATATTTCATCTCCAAAAGATCTGCAAGTTCTTGTGCTGGAGTTTTTTGTGATG
AAAAAAGATACGTTTCAATGCTTTCAACCATTTCGGCTGCATATAGTAATTTATTAGAAA
GTACTAACGTTATTAATGTAGCCAACGTTGTTACTATTGTCGGCATACATGTTACAAAAA
AAGATTTAGAATGTGTAAATCTATAAAGGCTATTATACAATCGCCAAAATTCGCCTATGT
TATATACATAAACAGAATGTACCTTTAAATTGTTTAAAATATCCTTTAAATGATTATTAT
CATTGATTGATATATCTTTCTCAATGCAATTATAAATACTATTAATAATATTTTCTTTAT
ATGATGAATTATTACAATAACATAAATGTTTTGATTTATTTTCTAAGTATTCATTATTGA
CCGATAATCCTTTAACTACAGATTTAATTATTGATTTTGATATAATTGAATAAATAGATG
ATTGTTTTGGTTCTATCATTTAACTTTAAATAATTTACAAAAAAATAAAATGAGTCTTCG
TATAAAAATAGATAAATTACGACAAATAGTTGCGTATTTTTCTGAATTTAGTGAAGAAGT
TTCAATAAATGTTGATTCAAATAGTAACTTAATGTATATTTTTGCAGCACTTGGGGGATC
TGTTAATATTTGGGCAATAATTCCATTAAGTGCTTCAGTTTTTTATGATGGTAAAAACAA
CCAAGTATTTAATATTCCAGTATCAAAAGTAAAATCGTGTCTTTGTAGCTTTCATAACGA
TGCAATAATTGAAATAGAACCGGATATTGAAAATAACTTAATAAAATTATCCAGTTATCA
TGTTGTAAGCGTTGATTGTAATAAAGAATTAATGCCTATACGAACTGATACAACTATTTC
TTTAAAAATTGATCAAAAAAAGTCTTACATTTTTAACTTTCACAAATACGAAGAAAAATG
TTGTGGTAGAACAGTAATTCATTTAGAACTATTGTTAGGTTTTATAAAATGTATAAATCA
ATATCAACATTTATCAATTTTATTTAAAAACGACAATATAATTTTAAAAACACCTGGAAA
TTTAGATACGTTTTCTAGAGAATATTCTATGACTGAATGCTCTCAAGAACTTCAAAAATT
TTCATTTAAAATGGCAATATCATCACTTAACAAACTAAGAGGATTCAAAAAAAGAGTTAA
TGTATTCGAAACAAGAATCGTAATGGATAAAGACGACAACGTATTAGGTATGTTATTTAG
TGATAGAATACCATCTTTTCGAATTAATATTTTTATGGCGTTCCACGATTAAGTTTAAAT
AAATAACTAACAAATAAAATGGGTTCTTCTTTTACAGTTCCTGAAAAAATTAAAATAAGT
AACAGGCCAAAAAAAGAAACAATGGAAATGAGATTAAATGTTGATAATATGTATAACCAA
ATAAAGACATTAAATCAAATCAATGATGAGTTATATATAGGCATAATAAACGAAGAAAAA
AAGAAACAACTTATTAAGCAATTTCCTGAGTTTTTATTTATTGAATCAGGTCCAGGAAAT
CTACATAAAGTAATAAGATCGAAGTATAACAATGATAAGAAATATTGTTGTAAAAGTATG
AATCTTTTTAGTTATTGGAAAGACAATAATGGAAACATTACTGATTTCTATAAACCAAAT
TCTATTTTGAGTAGCTGTGATCCGGACATACAAAACAGTGGGTTTTGTGACGACACACTT
TTAAGTTGGTGCAATGCTGATACACAATCAAACTCAAAAATATGTTACGACTGGATAAAT
TCTGCATTAAATAGAAATAATTCATCGTCTGAAAAATTGATAAATGAACTAATAACAACG
TGTTCTAATAATGCAAATACTCCAATATGTAATATTTTTTTACATTGTTTAAGAGTAAAA
AACACTGATGCATTTGATAATGTAATAGATTATATTTTATACTCTCAAAGTGATGATTTT
AAACGAACATATATGAAGTGTAGTTATCCATCAAATAAAATTATAAAAGAATCCTTAAAA
TTTTTTGAAGCGAGAGAGTGTTGGGACCCAAATTGTTCAGAATCTAATTTAAACTTTCTA
TTGACAAAAAATTATAAAAATCTTGGTTTGTGTAAAATAGATAGATGTAATATTAGCATT
AACAATTTATTTTTTGATGAAGGATCTAGTGTACGTATGTCTTGTAACGACGAATTTACA
AAATCTAATTTTCCTATTAATAAAGAAAAAGTAATTTTACATAATGTAGATAATTCATTT
CAGTTAAAAATACATCTTTTAACAATATTATCTTTATTTGTTATATGGGTATTAATTGTA
GCTATTTAAATGGGAGCAGCCGCAAGTATACAAACTACAGTAAATACGTTGAATGAAAAA
ATAAGTAGTAAATTGGAACAAACTGCTGAAGCTACCGCAGACGCAAAATGCGATATAGAA
ATTGGTAGTATTGTATTTAGACAAAATAAAGGTTGTAATGTTACTGTTAAAAACTTGTGT
TCGTCTAAAGCAGAATCTCAATTAGATGCTATATTAAAAGCAGCAACAGAAACATATGAT
TTACTTACTCCTGATCAAAAAGCATATGTTCCAGGATTGATGACAGCGGCATTAAATATC
CAAACAAGTGTTAATACTGTGGTTAAAGATTTTGAAACGTATGTAAAACAAAAGTGTACA
TCAAAATCGGTTATTGATAATAAATTAAAGATTCATAATATTTTTATAGATGAGTGTGCT
GCACCAACCGGAACAACGACAAACTTTGAATTTATTAATTCTGGAACCAGTCAGGGAATA
TGTGCAATAAAAACGTTAATGGATGTAACCACAAAGGCAAGTACAAAATTTTCCCCTAGT
CAAAGTTCGGGATACGGATATCAATTTTATATAATTGCTGCAGTTGTTGTAATATTATCG
ATGGTTTTTTTATACTATGTAAAAAAAATGCTATTTACTTCTACAAAGGATAAAATAAAA
ATTATTTTAGCTAACAAACCAGAAGTTCACTGGACATCTTATTTGGATACCTTTTTTAGT
AATACACCAACAATCATAGAAAAATAAAAGTGAAAAAAAAAAAAAAACTAGGATAAAATG
GCAGAAATATTAACAAATAAACTAAAAAGTATAGACAATGAAAATAAATACAACGAGAAA
TTTATAGAGTGCATAATTCAAGAAATAGAAAAACAGCAATATTTTATTTTAAAACCCATA
GTGCGATTTATCATAGATGTAATGATAATAGTAATTGTTTTAAATGATTTAACAATTAGG
TTATTGAAGCGAAACTATAAATTTTTATTTTCTATCTTATTATTATCTATACTTTATGAT
GCTTTTACACATAGTGATGTTTCGTCAGATATATAAAATATCACATCAAATAATTATTGA
GGTTAATTGTGATCTTATAAAATATTCATTAGCGAGAAAAACATCCTGTATGTTAAAATC
ATCTATTTCTAAAATGTATCCTCCATCCAAAGAAAACAAAACTCTTACATTGTCACTAAT
TGAAATATCCGTTAATGTTATTCCAGATATGTACATATCATCTCTATATACCAAAACTAT
GGTTCCTGGTTCAACGAATCTATTTATGTGATTGGTAGTAATTGTTCTTTTGCGTATTTT
AAACAAATCTGTTCCATCTTTAGACAATAATGAAATATGATTTTTTATCAACCACTCAAA
AAAGTAGTTTGAGGTTTCATAACTTTTCCTCATTGTTGTTTCTAAACAATGTAAAAAGTT
TAAATAACAAGATTGTGGTAGGTTTACTTTATAAGGTCTAGTACATAAAGATAATATTAC
CAACTTGTCGGTGCATATTTCAAAGACTATTTGATTAACCGAAATAAAAAAAGTAGTTTT
TGTAATATCTACAATGTCAAATTCAAAATTATCTACGTATATTTCTCTTTTATGCATTGA
ATATAAAATTACAGCAATTTGGAATAATATACTTTCTTGTAGCAAAGACGATGTCACTAC
CAACTTTTCAACCTTTGTATTTTTGAATTGTTCAAAGTATAATATTTTACCAGATGAAAA
ACTTTTGTAACCTCTAAGTAATGGAAACCCTATTGATTTTTTCGATCTAACTAATGATGA
TAACTCAATCCAACATTCGGTTTCTTCTTTGCAGGCTTGTTTTAATATACAGTTAATCTT
TACTAAATTACATTCTAAATCTAATGATTCTTTTTCGTGTAACATTAATCTATTTGAAAT
AAAATCATCTTGATAACAATTATACTTAGTATCTGAATCTTTTTTAAAGTTTTTATTTTT
TTTATCATTTTCATAATGTTTATGTTGTTTATTACTATTCATTTATCACAAAAAAAACTT
ATCTAAATGAGTCTCATTTTAGAAAACCTGATTGATGAAGAAACAATATTTTATGCGGGT
AGTATAACCGATTATACAGAAATGGAATTAATAATTGCAGGTGCTAAAATAAAATATCCT
AGATCGTTTTTATCTATATTTAATATAATACCAAGAAATATGACTAAATATGAAATGGAT
TTAGTTCAAACAGAAAGTATTACAGGTGCAGTATTTACAACAGCTTTTAATATAAAAAAG
AATTTGGGTATCGTAGATGAAAAACTTACTATAGAATCCATAGAAAATTATTATTTAGAT
CCCAACAATGATGTTTTGACTCTTATGATTAATAATACTTCATTAGATAATGTAACAACA
AGAAAAAAAAGATCTAAAAAAAATAAAAATCCTGTACTTTTTAGGCAAGGATCCATTCCA
TTATTTTTTATTTTTGAATCCAGAAAAAAGGTAGAAATTTATAAAGAAAATGTTGATAAA
ATATCATCAGATAATTCATATATGAAAATTGATGACAATATTGCTGTAGCAAGTAAGTAT
GCTAATATGTCGTTATTAGATGTTCATTCACCATCCGCATCAATGAAACTTAATGGAGTT
TATGGTTTTACGTATAAAAATGAACTAAGAAAACTTAGTTCAGATAAAGAAATTGATGAA
TATAGCAACAAGCCACTACAAGAACCAGTTAGATTAAATGACTTTATTGGGCTGTTTGAT
TGTGTAAAGAAAAATATACCACTAACAAATATTCCAATTATGGAATAAAATATCATCAGT
TAAATGGAGAAAAATAACTCAAAAAACATTTATTTTACTCCTGTATTTATAGAACCTACT
ATAAAACATTCCCTTTTACATTCTTACAAATATACATATATCATAATATTTGAAATTATA
ACAGTGGTGGTATTATTATTTTTATTTTTTAAGTCAGAAATAAACATGTTGTTTAATTTT
AAACAACGAAAAGTTATCAGTCCGATAGATAAATTTTCAAAAACCACTTTATACTGTAAA
GAAAATAAGCTTTTTATTAGTGGGTTACCTAATACTATGTACTCAAAGGAAGCACTATCA
TTAAATAGACAACCGATAACATATAAATATTGTAATGATCTTTTACAATCAATAAATGGA
TCACAGCAAGTATCTATTAACGATATTCTTAGAAAATGATGACTCCTTTTTTAAATACTT
ATCAGAACAAGATGATGAAACAGCTATGTCTGATATCGAAACCATTGTAACATATTTAAA
TTTTTTATTATCATTGTTAATTAGATCAAAGGATAAACTAGAGTCGATAGGTTATTATTA
TGAACCACTGTCTGAAGAATGTAAAACATTAGTTGATTTTACCAATATGAAAAATTTTAG
GATATTATTTAATAAGATTCCTATAAATATACTAAATAAACAAATAACTGTAAATAAAGG
GTACTTATCAGATTTTGTTACTACATTAATGAGATTAAAAAAAGAACTTTTTTTAGAATC
ACCAGAGCCGATAACATATATAGACCTTAGAAAAGATCCAACATTTTTAAACATTTTATC
AATATTGCACGAAAAATAATTGAACAAATATTTTTTAAAAAAAAAATGGACTATGGATAT
ATACATTTAATTATAGGACCTATGTTTTCTGGAAAAAGTACTGAATTGATAAGAATAGTT
AAAAGGTACCAAATAGCGCAGTATAAATGTTGTGTAGTAAAATACTTAAATGATATCCGA
TATGGTAATTCTGTGTATACACATGATAATAACCATGTATCTGCCATGTCAACAACTTTA
TTATATGACGTCGTTGATAAAATTATGAATTTCGACATTATAGGTATAGATGAAGGGCAA
TTCTTTAAAGATATTGTATCTTTTTCTGAAAATATGGCAAATATGGGAAAGATAATTATA
ATAGCTGCACTAGATAGCACGTTTCAACGAAAAGAGTTTAATGATATATTGAAATTGATA
CCGTTATCTGAAAAAGTAACAAAATTAAACGCTGTATGTATGGAATGTTATAAAGACGCA
GCATTTTCTAAGAGGATCACTAAAGAAAAGGAAATAGAACTCATCGGGGGTAAGGAAAAA
TATAAATCTGTTTGTAGGAAATGTTATTTTTTAAAATAATAAATATTAATGAAAAAAAAG
TAAAAAAAAAGTAATCTATTTACTTATTAAACTATATAGTTAATAAGTAAAATGGGTATC
AGACACGAGTTAGATATTTTGCTTGTTTCTGAAAATATTGCACTAAAGAATGTTGAACTT
CTTAAAGGTGATAGTTATGGATGTACTATTAATATAAAAGTTAATCAACAAAAAAAATTG
GATTTTATTATTATATTACGTCCCGATTGGACAGAGGTAAGGAATGTTAAAAAAATAAAT
ATGGTGTGTAACGGTGTTGTTATTGATACAACACTAATTAAAAAATCTTTTTACGAAGAA
GTATATTCATCATCTGTAACAGTTTTTCAAAATACTACCGTTGAATTTTTTAGTGATACT
AGTAAGAAATATAAAGAAGAATATCCCATTGTTAACATAAACACCATAAAGCGTTATTAC
GAAATAAAAGATTCAAGAATGACATGTATAAATTTTGAATCACCTATAAGTGATTATGAT
CAAGTAAATTATTTAAAAGATTACATAAATATAAGTGATGATTATTATCTATATGATGCA
TGTGATTATTGTATCATTAGTAGCGACGACGATGATGACAATGATAATGCAGACAATGAA
GAGGAAGACGACGAAGTTAATGATATAGAGGATGACTATGAATGATTTTTTTTTGAAAAC
TAATGATTAATATATTTAAATATTAACAAAATTTACTTTAAAAATGGAAGCAGTATCTAT
GGATAAACCATTTATGTATTTTGACGAAATAGATAACGAATTAGAATATGACCCTAAAAC
TTCCGAAGAAAAGCCAAAAAAATTACCATATCAAGGTCAATTAAAATTACTTCTTTGTGA
ATTATTTTTTCTGAGCAAGTTACAAAGACATGGAATATTGGATGGATGCACAATAGTATA
TGTTGGATCAGCTCCAGGAACACATATTAAATACTTAAGAGATCATTTTTTATCTATGGG
ATTAGTTATAAGATGGATATTAATAGATGGACGACAACATGATACAATTTTAAATGGGTT
TAGAGACGTAACGTTAATAACTAAGTTTGTAGATGAAAGTTATATAAGAGTTTTAAAAAA
ACAGTTATATCAATCAAAAATAGTTCTTATTTCTGATGTTAGATCCAAAAGAGGAGGAAA
CGAACCTAGCACATTTGATTTATTAAGCAATTACGCATTACAAAATATAATGGTAAGTAT
ATTAAAACCAGCAGCATCTAGTTTAAAATGGCGATGTCCATTCCCTGATCAATGGGTAAA
AGATTTCTATATTCCTCACGGAAATGAAATGCTTCAACCATTTGCGCCTAAATATTCTGC
AGAAATGAGGTTAATAAGTATTTATAGCGGTAATCCTATAAAGCTTAGATGCATAACAAA
GGATGATTCTATAAAATATGAAAAAAAGATGTTTTATTTTAATAAAATAATAAGGAATAG
AATTATTATAAACTTTGATTATTCAAATCAAGAATATGACTTTTATCACATGTATAATAT
GTTAAAAACTGTATATTCTAATAAAGATTTTTCATCTATAAAATCAAAAGTTTTATTTTT
TCACCATTCAATTTTCAAGTTTTTAAAAATACCTATATTCAACACAGAAAAAATAAACTA
TGAACCCTCACAACGTAAAATACTTAGCAAAAATATTATGTTTAAAAACCGAAATATTAA
AAAATCCATACGCTATAATAAGTAAAGATGTTGTTTTACGATATAATACAACTATAAAAT
ATGGAGATCTTGTAACATATATAACAGTACAACATAAAATAGATGCAACTAAAACTCTTT
TTCAAGTTTTTAATGAATCTTCTGTTACATATTCACCTTTAGAAAATGATTACGGATTCC
CGATAATAATAACATCTTTTCTACAAACAGGTCATAATAAATTTCCTATCAACTTCTTAT
ATATAGATATCGTCGCTTCTGATTTATTTCCAAAATTTGTTAGATTAACTGATGAAGAAA
TAGTTACTGTACAAAGTGTTTTACAAATAGGCGATAGTAAAGAAAGCTTAAAGCTTCCAA
AAATGTTAGAAACAGAGATAGCTGCAAAAATATTATTTCACAAAGATATCCCACTTAAGA
TAATAAGATTTTTTAGAAACAATATAATGACTGGTATTGAAATATCTGATAGAGCAGTAA
TAACTGTATTAGATTAATAATATTATGTAATAAGTATTAGAGACGTTATTATAAATAAAG
ATATTGGTAACCATATTGGATGTATGATAGGTTCTTCTATTTCTTGATTTAAATATTTAG
TTCGAATATATTCATTTGTAAAAGATGAATTAGTACCACAAACATTTTTAACATCAATAT
ATCCATTTTTTATTTTAATATTACCTAATGTTACTCTACAATCTGAAATATTACATAGTG
ATATGTTCTTTTTAAGCGATTTAACAATAAGCGCATCTGATCGTTTACATGGCTCATACC
AACAATAGTATGGTAATCTTGTTTCTTCTCCTATTTTTATTATACTCAAATCAGGATTTA
AACACCTACATCTTATATCGTTTTCGTTTTTATCACAGAAAGAATATATATCTTCATCTA
ACATTTTTTATAATAAAAGAAAAAAAAAAGAAAAAAAAGAAAAAAATCAGTTAATATATT
GTATTTGTATTAATAAAAAACTAGTAAATAAAAATGGCAGTAATATCTAAAGTAACATAT
AGTTTATATAATCAGGAAGAAATTAATGCTACTGATATATTTATTAATCATGTCAAAAAC
GATGATGATGTTGGAACAGTTAAAGATGGTAGATTAGGTGCCATGGATGGAGCATTATGT
AAAACTTGTGGTAAAACAGAATTGCAATGTTTTGGACATTGGGGAAAAGTAAGACTTTAT
GAGACACATATAATAAAACCAGAATACATAGGTGAAGTAATAAGAATTCTTAACCATATA
TGTATAAGATGTGGATTTTTAAGATCTAGAGAACCATACATAGAAGACGTAACCAAAATG
TCATCGTATGCACTTAGAAAGTTAAAGGATAAGATCCTTTCTAAAAAAAAATCTTGTTGG
AATAGTAAATGTATGCAACAATATCAAAAAATAACATTCTCAAAAAAAAAAGTATGTTTT
GTAAACAAATCAGACGATATCACAATCCCTAATGCGTTGATATATCAAAAAATAACGTCA
ATTTATAAACGTTTTTGGCCATTGTTAGAAATTTATCAAAAACCAGAAAATTTATTTTAT
AAAAACTTTTTTCCTGTACCACCGTTGATAATTAGACCAGCTATTAGTTTTTGGATAGAT
AGTATACCAAAAGAAACAAATGAACTAACTTACTTATTAGGTATGATTGTGAAGTACTGT
AATATGAATGCTGACGAACAAGTAATACAAAAAGCAATAATAGAATATGATGATATTAAA
ATTATATCAAATAATACTACTAGTATAAACTTATCATACATAACATCTGGAAAGAATAAT
ATGATAAGAAGCTATATTGTTGCAAGACGAAAAGATCAAACTGCTAGATCTGTTATTGGA
CCAGATATCACATTAACAATTAATGAAGTAGGTGTTCCATTTTATATAAGGAATACTCTA
ACCGAAAAAATATTTGTAAATCCATTTACCACGGATGAGGTACAGAGATTATTTACAAAT
AATGAGATTAAGTTTTACTTTAATAAACGACTAAATCAATTAACTAGAATAAAGCAAGGA
AAATTTATTAAAAACAAAATACATATGCTTCCTGGGGATTGGGTAGAAGTACCATTAAAA
GAAAACACGAGCATAATTTTTGGAAGGCAACCTTCTTTACATAGATACAATGTTATTGCT
TCTACAGTTAAATATATTGAAGGTGATACAATAAAAATACCACCCGGTATAGCAAACTCA
CAAAATGCTGATTTTGATGGTGATGAAGAATGGATGATACTTGAACAAAACCCCAAATCT
GTTATAGAGCAAAGTATTTTAATGTATCCAACTACACTGTTAAAACATGACGTTAATGGA
TCTCCTGTATATGGTTCTATACAAGATGAAATAGTTGCAGCGTATTCCCTTTTTAGGATG
AAAAATTTAACACTTGATGAGGTTATGAATCTATTGGGAAAGTATGGTATTAATTTTTCA
TCCAATGGAAAAACAGTATTCTCAGGAAAGGATATACTTGAATTTCTTATAAATGATAAA
GTTAACTATCCTGGCATTTTAAGTAATGGTAGGATAGTCGCAAATGATATTATAAGCGAT
TTTATAGTTGCAATGCGTAGTATGTCACTTGCCGGTTTCATATCTGACTATAAATCTAAC
GTAGAAGGTATTGAATTTATCATAAAATCATCTTACGTCTTTAAGAGGTATTTAAGTATT
TATGGTTTTGGGGTCACATTTAAAGAATTACGACCTAATTCTGATTTTACAAACAAATTA
GAAGCAATAAACTCAGAAAAAATTGAGCTAATTAAAAATTCATATAAAAAATATCTAACA
GATGTAAAAGATGGTAAAATATTACCTCTTTCAAAATCTATGGAATCTGACGCTGTAGAA
TCAATGCTTTCCAACTTAACAAACCTTAATATAAAAGAAATTGAAGAATACATGAAGACA
ACATTGATCAATAATCCAGATAATAATTTACTAAAGATGGCAAAGGCTGGTTATAAAGTA
AACCCAACTGAGTTAATGTATATATTAGGGACCTACGGACAACAAAGGATTGATGGTGAG
CCTACAGAAACAAGGGTGATGGGAAGGGTGTTACCGTATTATTTACCTGATTCAAAAGAT
CCAGAGGGGAGAGGATATATATTAAACTCATTGACGCAAGGGTTAACCGGATCACAATAT
TATTTTTCCATGTTAGTAGCGCGATCACAATCAACAGATATTGTTTGTGAAACATCTAGA
ACAGGAACATTGGCACGTAAAATTATAAAAAAGATGGAAGATATGGTTGTAGACGGATAC
GGGCAAGTTATTTACGGTAACATTTTGATAAAGTATGCAGCTAATTATACAAAAATTTCA
GCATCCGTTTGTAAACCAATTGATTTAATATTTCCACGAGAGTCAATGGTTTGGTATTTC
GAAATAAGCTCAATTTGGGAAAAAATCAAAGATGGTTTTATATATTCACAAAAACAAAAA
ATATCAAAAAAAACATTATCACCATTTAATTTTTTAGTGTTTTTAGAACCATCTGATGAA
AAACATGCAATAAGTTCTAAAGATTTATACAACATGATACAAAATGTAATCGATGACGTT
AGTGAAAAATATTTCTTTACTATATCGAATATAGATTTTATAAAGTATGTGTTTTTAACT
CACTTAAATCCTTCAATAATTAGAATAACAAAAGAAACTGCTACAACAATTTTTAAAAAA
TTTTATGAAAAGTTAAATTATTCATTAGGTGGTGGGACCCCTATAGGTATTATTGCTGCT
CAGGTATTATCTGAAAAGTTTACTCAACAAGCGTTATCTAGTTTTCACACTACTGAAAAG
AGTGGAGCTATAAAACATAAACTTGGTTTTAATGAATTTAGTAACTTAACAAATTTAAGC
AAAAATAAAACAGAAATTATTACATTAATATCAGAAGATATTGAAAAACTTCAAAGTGTT
AAAATAAACTTTGAGTTTGTGTGTTTAGGAGAATTGAATCCAGATATTGTATTAAATAAT
GATAATGAAAAATACATAATCGATATCACTATCAATCGTATTTATATAAAACGAGCAGAT
ATAACTGAATTAGTCGTTGAACATATGATAGAAAGATTTGTATCATTTAGTGTATTAGTT
AAGGAATGGGGTTTAGAAACACATATAGAGGATAATAATAATATAAAGTTTACAATACTT
GTAAAATTTATCGAACCTAAAGAATTATCACTAAATAAGTTTATGATGGTATTGCCAGGA
GCTGCAAATAAAGGGAAAATTAGTAAATTTAAGATCCCTATAAGTAATTATAATTACTAC
GATGATCATAATAAAAGTAGGAAAATGCATAAAATGACAGTTGAACTGATGAATTTGAAA
GAATTGGGAACCTTTAATTTAGAAAATGTAATAGTATATCCTGGTATATGGAATACATAT
GATATATTTGGTATAGAATCAGCCAGATCATACTTATGTGAAGCTTTATTAAATACATAC
GGTGAAGGATTTGATTATTTGTATCAACCATGTGACTTATTAGCTAGCTTAATTTGTATG
AGTTACGAACCTGAATCAGTTAATAAGTTTAAGTTTGGTGTTACAAGTTCCCTTAAAAAG
GCTACGTTTGGAGATAACAAAGCTCTATTAAATGCTGCATTACATAAAAAGACTGAACTT
GTTAATGATAACAGCAGTTGTCATTTCTTTAGCAAGGTTCCAAAAATAGGAACAGGGTAC
TACCGTTATTTTGTTAACCTAGAATTACTAACTAGATTGGAAAAGAAACTTTCTGTTACA
ATATCTGATAGAAAGGTTGAAGAATTAATTGAAAAATCCGACGAGTTTTAACTTTTTATT
CATTAATAATATACTTATCAATTAGTTGTTTTCTAAAAGAGGGATTTTCTATAAATGCGC
CTCTTTTTTCTCTCATAGAGTGGTAAATATATAAAAAATATATAAACGCAGGTATATCTT
TACTTCTCTTTGACATTAAATATGCCATTATCATCGCACCACTTCTATTAACGCCGGCAA
CACAATGTACTAACACAGGATAATGTTCTTCATCACATTTTGATAAAAATTTTGTAACAT
AATCAAAATGATCATTTAAATTTGTTTTTTCGTCATCAATAAGAGGCATATGAATAATAT
TTATACGTGAATCATTAAAACAATATTTTTCTGTAGTAAGATTTAAAATATATTTAAAAT
TTACATTTGAAGATATTGCATTAATTGCATCATCATAATTTCCTAAATATACATAATCCG
TTACTCTCATCATCTTTGACGGTGCCTTCGCTTTGGGTAGAGAACCTGTAGACTTTAGTA
AAACGTTTTCGTAGAGACTTTTTTTATCCATTTATAATGGCTACAAATGGATAAAACAAC
ATTAAATGTTAATGGTGTTGAATTAGAATACGCTAGAGAAAAAGAAAATAAAACAATACA
AACGGCTAAAACCTCTACTTTATGTTTTTTTATTTTAATTTTAGGTATTAGTATACTATT
ACTTTGGTTTCAAGTATCTGATAATTCTATTTTTTCAGAATTAATGAAATATATACGGAT
AAAAAAATCTATAAGAGGGTGGAGACCTTTAGTTGAAACCAAAACTAACTTAGAAAGTGA
TAGAGGAAAAATGTTATCAATGGGAAGAGATGAGTATTTTTCTTTTAATTGTGTAGATTT
TGGTTCTTATTTTGTTCCTATTAGATTAGATAGAAAAACATTTTTACCACAGGCTATTAG
AAGGGGAAAAGGTGATGGATGGATGGTACAAAAGGCAGATAAAATAGATGTATCTGCGCA
ACAATTTTGTCAATATTTAATTAAACATAAATCAGAAAACATAATAACGTGCGGAACACA
TATGATTAACGAAATAGGATATAGTGGCTATTTTACAAACTCTCATTGGTGTTCGGATTT
TCATAATCTTTTAAACTAAACTATATACGTAAATAACATACCTGCTAAAAACCATAGTAA
TTTAGAATTCAAATTAAAAATTATCATTATTATAATAAATAAAATAATAAGTGCTCCCAT
TATACTAATATCAAATATACCAAAAAATGAAACCAATGGATGTGATACATAGTAAGAAAA
ATCAGGAAATCTATGAGCCATCCATTTTCCAACTCTATTCCATATACCGTTTTTCATTTC
GTTAGCTCTTTTTTTTGACAAATACTTAGTATTGTGAAGTATATACTTAGATGAGTCATT
TAAAACTTGTCTATTGAGTTTTAATTCTTTTTCCAACTTATACATTTCAAAACTTAAACT
GGTAGAAATACCTTTATTTTTTATAATTTCGTTTATTATTTTTATTGCAGACGATAATCT
AATTACATATGCAGATAAGGTAAAATCATATCCCCCTGTGTACGAATACATAAAATTATT
ATTTTCTTGATTGAACAATATTCTAGAATTACTATTATGAAAAGTTTCACGTAATTGGAA
AATGTCTATATTTTTTTCTTGCATTTCAATTATAATGTTATATATTGTTATTAAATCTTT
TAATGTGTTATCATCTTCTATAACAACAATAAACTTATTCTCAGAATTTTTTATATCCGC
ATCGGCATATGATTTCCATAAACTAAAGTGTTTTGCAATAGAACTTTTTACCTCTTTTGT
ACAAAGAGCATTACATAATCCAGAAAAATATTCTGTAAAATTTTCAACACCTCCTGATTT
TTCTACCTTTTCCCATATAAGGAACTTATATGATAAACTGATATCTTTTTTATCTTTTAA
AAAAAAATTTACATCTGAATTTTTAAAATCTTTTACTGTGTCAACTTTTTTATAAAATAT
ATCATTACCACTTTTTAATTCTGGAACTACATCTGAAATTTCGCGACCAACGATTGGTAT
AACATATAATGGGATATCTGCCATTTTTGATAATTAGTTATCTAACGCACTATTTAGTTA
TTAAAATTAAAGAAGTATAGCTCTCTAATTTTAGTTATGTTTTCATCTATCCAAATAGAA
ACATCATTCACGTATCTTGATAAAAATCTATAAAATGTATACTCTAATTTATCTCTATTA
AGTGAATCGCTAAAATATACAAAAACATCACTTTCTGGAAGCAAGTGGTAACGGAATAAG
TTGTAACAATTTACTTTACTCTGTACATGATATTTATCTACAAGTTCGTCATCAAAAGGA
AACGGATCTCCAAATCGAAATACGTATAATGATGGGATAGAATAGTAATATTTTAAAATA
TTATTTATAAATAAGTTTTTTAACGCGATTATCATTTTTTTCCTCTCTATTTCTATTTTT
AAATGAGTTGGAAAAATAACTAATTTAGTAGCGTTTGTGTCGTTGTATCTAATCAAAACT
TTTAATTCATCATCAGATGTTATCTTTTTAAATTGTTCCCACATTTCCTTCGTATCGTTT
AAAATGGGAATAGGATGAACAATAATATTACCCTTTTTATTTTTGTTTTCGATAACCGGC
ATATTGTTAACGATAAGTGTATAACTTTCAAAAAATTTTAATGCTGCAAGTGGTGAATCC
AATGTTTTAACTTCAACGTCATAATTTGGCGCAACTAAAGATCTTTCTATAGAAACTAAT
TTTCTAAGTTCGATTATTATTCTTTGAAAATGAAGGTCTAATTCTTCTGGCATAATGGAT
GTATAGACATCAGTAAATAATATTATTGTATCTAAAAAACCTTTTTCACAAATTTTAGTT
TTTAACAAAAAATCATATATTATAACCGAAATTGCATATTTTAAAGATGACTCTTCAACA
TTTTTTTTCTTAGAATTCATGTACGAAACAATAAAATCAGCACTACTGTTTAGTATAATC
ACTAAAACGACGATATAGTTTAAGTTTAATATTTTTGATGAATAAAATAATTCAGTAGAG
GATACATGAATATCAAATAAATTAGCGGATAATCTGAGGAAGAAAATACCTTTTTTAATT
TCGTTAGAAAATTTTTTTTCATATTTTTGTCTTCGAGCGTTTATCTCAATTAAAAAATTT
AATATAATCCTATTTATGTTATATTTCATTACCCATGTCTGTGATTTCATTATATTATCA
AAAGACATTATTATATTAAAAATAAATCGTTGACTATGTACAAAGTAACTATATGGTTCG
CTCAAAAAAATGGATTTATTAAACGTAGAAACTATTACATTATTCTTTACAACATCTGCA
GCATCTAAATTAAAGTTTGGTATATTCATACCACAGATATTACAAAAAGCAAGACCGTTT
TCGTAATAAATGTACTCAGTAGCAAAATTATTTACTTTTGTAAAATATTCTGTATCAACT
TTTAGTGCTTCTATTAGTTTAACTTGATGTTCACATGGTACAAACTCTATTTTTACTTCA
CCTCTTAAGGATTTTGGTTCAATTACTTCTATTTTTTTAATATTTTTCAAATCCTTAAAC
GTAATTTCTTTTTCTTCTATTAATTTTGGAAATAAGTCTCGAAGGTAAAAATTAGATAAA
AATATATAACTATACAAATGTTTATTTTTTATTTTTGGTATTATAATGTTCCCCCAATCT
ATTAAACTGTTATTGTCCTCAGAAAAGGAATTTTTATACGTTTTATTAGTTTCTTCCAAA
TAAACGTACTTAACATCTAAAAAGTCCTTTATAACAATAGGTATTGAAACTCCATCCACT
TTATATAAGTATATATATCGCATATTAAGTTTTTTTTTTGAAATAGGTATTCCTATATGC
CTGCATAAGTATGCAAAATCTAAATATTTTTTAGAAAATCTAAACTGGTCAATGTTTTTA
GATACATAACTTATCATATCTTTCATGTTAAATGGTATTTCTCTAACTTCTGGATCAATA
TCTTTGTTAAAATTAGATGTTAAATCACTAGTTTTATAATTTATCATTATGTCACCATTA
AGATCATCGTTGACTAATACATTTATCCTTCTTTGTCTAAGATATACATCTAGGTTATCA
AAAAATAAATTATATAAATTAAACGTCATCTCATCAGTTGTTGTATTATACTCATTTACA
AATAAACTAGATGTTATCTCTTCTTTAACGTTTTGTTCAAACTTGTATCCTATATATGAA
AATATGGATATTAATGTTTGATCGTCAACTTCTAAATTTTGTTCTATTGTCATATATAAC
AACCTAATATCTTCTTCAGTGATTGTAGAAACATTATATAAATTAATAATAAAAATATTT
TTATTATTAGATATAAAATCCGAATATGATTTTGGATTTATATTTGGATTAAGAATGTAT
TCTTTAATTTTTGGTATAATCTCAATTAAAACAGATTCTTTATTTTCCATTTAAATATTA
CACACAAAAGGCAAAAATTATAATAGATTTATTTAATAGTGTACAAAATTTTTATAAAAA
TGAAATAATAAAGACTTGTTTTAAAAATAATTATAAAAAAAGCTTCATATAAATACAAAC
AATTATTAAAAATGTCGTGGTCTATAAATTTGGGAAATAACGGAGATAATTTTAAAACAT
TAGAAGAAATACGAGCACATGTAAGGTCGACAACTGAAAATATGGATAAGGTAACGGACG
AAATCTTTCCGAGTGATGTAAAAATTCCAACTACTTCATCTTCTTCAAAGCAAAAGAAAC
CAGTTGTTCGTAAGAAAGCAGTTACTGCAACAAAGAAAAGTAAAAAGATTAAAGAAAAAA
CCCCTATCGAAGATCATGATGACGAAAACGATAATGATGATGAAAATAATGATGATGAAA
ATAATGATGATGATAATGATAATGATAATGATAATGATAATGATGATATTAATAATATTG
AAGTAAATGATAAAAATAATAATACAAATAATAGTGACTACACCGAAGAAAATGAAAATA
ACGATAAAAAAGAAGACAATAAAAAGAGCAAAAAAGGCACCAACTACAATAATCAAAACG
AAGATGGAGTAATCGATAATTCTGATTTAAAAATTGCAACTGAGTCAATAATTAAAGGTT
TAAAAATACTCAACAATAAAGTATCATCTGTTTCAACTGTATTGGAAGATGTACAAGCTG
CGTCAATAAATAGGCAATATAGTTCTTTGATTAAGAACATAGATTTGCTTAAATCGCTTG
CGGAATGTGGCAAATCTCAAGTTATTAGGAAAAAAGTTAAAAACACTAAAAAGTAAACAA
TCAAATATTATGATTTTTATTTTATTAGCGAATAAAAATGAGAGGATTATTTTATAACGA
TGGAAAACTTTTTACGGATAAAAATTTAACAACTCTTGTATCATTTGATAATCCTACTTA
TGAAATTATAAAAAGGATTAGAATACCGCCCCACTTAACTGATGTTATTGTTTATGAACA
AACGTATGAACAGTCATTAACTAGATTGATTTTTGTTGGTTCAGATTCAAAAGGTAGAAG
GCAATATTTTTATGGAAAACTGCACGTAAAAAATAGAAACTCCAATAGAAACAAAATATT
CATAAAGGTGTTTAATGTTATTAATAAAATAAATGAGTTTATAGACAGTAATATTATTAA
TGAAAAAGATAAAAATGATGTTTTGTTCCAATCAGGAGTGTTTATGTTGATGGAAACAAG
TTTTTTTATCAGGATGGGAAAGATGTGCTATCTAAAAGAAAATGAAACGGTAGGATTATT
AACTTTAAAAAATAAACATATAAGCATAAGTAATGGAAAAATAATTATAAAATTTATAGG
AAAAGATAAGGTTCCACATACCTTTATAGTACATAAATCTAATAAATTATATAAACCTCT
TTTAAAATTATTTGATAAAGAATTTCCTGATAACTTTTTATTTTCTAAGTTGAGCGAACA
AAAAATTTATAAACTAATGAAAAAATTTAAAATACGATTAAAAGATTTACGTACATATGG
TGTAAATTACACATTTTTATATAATTTTTGGTCTAATGTAAAATCGTTAAATCCTATACC
ATCTACAAAAAAGTTGATATCTACATCTATAAAACAAACGGCTGAAATTGTTGGCCATAG
TCCTTCAATTTCTAAAAGTGCATATATCGCAACAACTGTTATAGATTTTTTAATTCAAGA
TTCTAATATATTAGAAACAATAAAAGAAAAATCGTTTGAAGAGTTTATAGAATTAATTGT
AGATTATATAGTAAATAGAGACACTATATAAAAAAAAACCATAAACGATAAATGGATGAA
AGATTAAAGACAATTTCTATGACTTTTTTTTATGGTGAATTAACAACTACAGATATAATG
GTTTTAAAGGCACACCTGTTAAACATTTTTCCAAATGATACTATTTTTTCTATAAATGAG
GATAATAAATTTATAATTGACTTTAAATATAACGACTGTTTAGCTTCAGGTTATATTAAC
CAAAAAATAATACCTATAACTCCAGAAAAATACAATGAATATTCATCGATGATAGCTAAA
GAGTTGACAAACTATAATATTATCATTGATGATATTAAAGGGCATATACTATCATCTAAA
AAACTTAAAAGATTTATTAAATTTTATAAAACAAATAATAATAAACAAAATAAAAAAATA
ATTAACGCAAGTAAAAAATTAAATATTGCGTTAAATAAAGGAATTGATTATGATTATATT
AGACATATTAATTAAGTGAAAAAAAAAACAAAAAAATAAAATATGGACGAAAGAGACTTA
GAAAACTCATTAAGTGATTATATTAACAAAATAGTTGAAATATACGATGAAATTCCAAAT
CCTACATTATCTAATGATGTAAATCATGAAGTAGAATTAGTATTTATACAACCCCCAATA
ATTACATTAAGTAATGTATATAATATTTCATCGGTTACAGAATCATATATACTTTTTACT
GTAACTAATAAAGAAGAATGTATAAAAATTAGAACTAAAGTACCCATGTCAAAAATACAT
GGGTTAGATTTAAAAAATTTACAATTAGTTGATTTAATCAATGATATAATTTGGGAAAAG
AAAACACTAATAAAAGAAAAAAAAATTGATAAACATTGCATTATAAGATACTCTTCTGAA
GAAAGACATGTATTTTTAGATTACAAAAGATATAATTCATCTATAAAACTAGAATTAGTT
AATTTAGTACAAACTAAAGTAAAAAATATAGTGGTTGATTTCAAAATTAAATATTTTTTA
GGGTCTGGTGCACAAGCAAAAAGCTCATTGTTGCATGTACTTAACCATCCTAAATCTAAA
CCTACTCCTACTTTAGAATTTGAAATTATTACACGTGAAAAAAAAAATTCTCGTGATATT
TTACTAAATGAATTACATATACTTTTTAAAAATATATTTATGGCAGATCCAAAAAATGTT
TTCCTCCCTACTGTTATCTTTACCAGTCCTGTAAAAACTATAATGTTAAAAAAACAAGAA
ATACATAATATAGAATTGGATAAGTTATACATTACGACAAAGACTGATGGTGTTGGAACT
TTAATAAAAATTAATAAAGATGGTATATTTTGTTATTTTACTCATCTAAACTACATAATT
AAATATAACCTGTTACGTAAGTTTGACGATACTGTAATATTATACGGAGAGGCGATAAAA
CAAAATAAAAAATGGTTTATATACTTAATAAAGTTATTGAAACCAGAATTATCTAATAGA
TTTAAAGAACGAGATTTTTTGATAGAAAATTTGACAAGTGATATATCGGATAGAATCGTG
TTCAAAACTAAAAAATATGAAGGACCGTATGAAACACATTCTGAAGTTATAGATTTATTA
TCTACATATCTTCCATTACAAACTGAAGGCGTAATTTTGTTTTATTCAGAAGGGAATAAA
TCAAAAATAGATTATAAAATTAAACATGATAATACTACTGATCATATGGTAAATGCCGTA
TATAGATATATGTCAAGCGAACCCGTTATTTTTGGAGATAAATATACGTTTATAGAATTT
AAAAAGTTTAGCGATGAACGTGGATTTCCTAAAGAGCATGGAACGAGTAAAATAATACTA
GGGAATAACATAAAATATTTAAACAATATATATTGTATAGAATTTAAAAATATTTATAAA
GATGTAGGAATAAAAAATATAGTTTTACCAATAAAATTTATTTCAGAATTTTCATTTAAT
GGAAATTTTTTAAAACCTAGACTGGATAAAACTATGAAATATTTCTATAAGGAGTATTAT
GGAAATCAATACCAAGTAGTATTAGAACATATTAGAGATCAAGAGTTAAGAATTAATGAT
ATTTTTGACGAAAATAAATTATCTGATTTAGGAAAAAAGTACGTAGACGACGAATTTCGA
CTGAATCCAGAAGTATCTTATTTTACTAATAAACGAACTAGAGGCCCGTTGGGAATTTTA
TCAAATTATATAAAAACTCTTTTAATATCTTTATATTGCTCTAAGACCTTTTTGGATAAT
CCAAACAAAAGAAAAGTATTGGCCGTTGATTTTGGAAATGGTGCAGATTTAGAAAAGTAC
TTTTATGGTGAAATAGCATTGCTAGTAGCAACTGACCCAGATAAAGACGCAATAAGTAGA
TGTATAGAAAGATATAACAAATTAAATTCGGGAATAAAATCAAAATACTATAAACTTGAC
TACATACGAGAAACAATACGTTCAAGCGTCTATGTTTCTAAAATACGAGAAGTGTTCTTT
TTTGGAAAGTTTGATATTGTAGATTGGAACTTTGCTATTCATTATTCATTTCATCCAAAA
CATTATTCTACAATAATGAAAAATTTGTCAGAATTAACAGCACCTGGAGGTAACGTATTA
ATAACCACCATGGATGGGGATAAACTGTCTTATTTATCAGAAAGGAAAGTATTCATTATC
CATAAAAACTTACCAAGTAGTGAAAATTATATGTCTGTTGAAAAAATAAGTGATGATAAA
ATATTAGTTTATAATCCATCTTCGATGTCTAAGCCAATGGAAGAATATATTGTAAAAAAA
TCAGATATAAAAAGAGTATTCTCAGAATATGGTTTTGTGCTAATAGATTGTGTTAATTTT
GATACAGTTATTAATAGAAGTAAAAAATTCATCAATTATGTTTCTAAAATGGAAGAACGA
CAATCAACAAAAAACTTTTTTGAACTTAATCGGGAAGCGTTAAAGTATGACAATATAGAT
ATAGAAGAACTTCTAAATTATTATGTTGTTTATGTATTTTCCAAAAGGTAAATAGTATGG
AATAGTTGATATATTAGTTAGTTTATTAAACTTAAACGAATTAAATAGGTGTAACAATAT
TAAAAGAATACCTTCGGAACCGTTTGGTATCTCGGTTAATGGTATTAAAGCATTCTTACG
TTCAATAATATTTACACTATATATAGGAAGTAGTGCATTTATGCTTTCTATTTTTTTTTC
GTTGATAAAAATTTTTTTTAAAACATCTATGTCATTTCTATATAAAAACTTTGCAATTTT
AAAAAATGTACCATTGTCAAATCTAGCCATAGAATCATATATATGAATAGCATATAAAGT
TTCATCTAATCCTTTTTCCAATAACAAAAATTTTTCGTTATAAATTTTTTCTATATCTAT
AGGACATATAATATTCCTTTCTTTAATAATATTTGTTAATCTTTTAATTTCAGATTCCAT
AATGAATATTTGTATAATAAAAAATAACGAATATCCAAAAACTGATTTGCATGACGTAAC
ATTTTTTCTATTGGGAAAACATAAAGGTTTTTTTGAAAATGTTTTAGAAAAAATTAATAA
ATATAAATATTTTTTTTCTCAATATGAAGTAAGTCCTGACAACAATGGTGTGTTAGAATT
AAAAAATGTAAAGTCTTCACACATTATTAAAGATAGATATGTTACAACAAGAGAATTTAT
TTTGTCAGGATGCCAAAAAGAATGGTGTAATGAAATTATTCAAAAAAATGATAATATCAC
TAATTACGATACAATAATAATACAAGATATTACTTATTTTGAAAAAAAAATATGGAAAAG
GTTATTATTTGTCAACTGCCCAGAAATGAAAAATAGTTCATATGAAATCTTTTTAATAAA
TCCATTTGTAATAAAAAACAACACAGATATATTTAAAAATTTGATTTTAAGGTCATCAAT
TAACTATTTCATATTTGATAATTATTCTCCACTGAAAAAAATTTTAACGCATATATACCC
ATCCTTTAATATAGAAAAAACGTATATATATATAAACTTTAACGAAATAAATAATATTAA
AATAATAAAAAAATGTTATCATAGAAATAAAATTAGAGCTTTCGTTTATGCGTGGTTTAA
TTTTCAAATATGTGAAAATGATGAAATAGAAAATGAAAAGGTAAAAAAAAAATACAATGA
TTTGTATAGCTTAATATGAAAACAATAAAAACAAAATCTTTTCCTTATTTTATAAAATAT
CATGACGATTGGGAAGCCGTTATTAATCAATTGGTAGATTTATATGATGAGGTATCTGAA
TGGATTTTAAAAGATGAAACATCTCCAATTCCGGAAAACTTCTTTAAACAATTACAGAAT
CCACTTAATGATAAACTAGTGTGTATATGTGGAATAGATCCGTACCCAAGGGACGCAACA
GGTGTTCCGTTCGAATCGCCAAATTTTTCAAAAAAAACAATTAAATCAATAGCTGAAACT
ATTTCAAATATAACAGGTATTAGTAACTATAAAGGATACAATTTGAATAATGTAAAAGGT
GTATTTCCGTGGAATTATTATCTAAGTTGTAAAATAGGAGAAACTAAAAGTCATTCATTA
CACTGGAAAAAAATTTCCAAACTTCTTCTTCAACATATTACTAAGTATGTAAATATATTG
TACTGTTTAGGAAAAACTGATTTTTCAAATATAAAATCTATAATAGAAGTTCCGGTTACT
ACAATAATAGGATATCATCCTGCTGCTAGAGATAGACAATTTAGTAAAGATAAGTCTTTT
GAAGCTATTAATATATTATTAGAAATTAATGGTAAAGAAATAATACATTGGGAAGAAGGA
TTTTGTTATTAGGTTTAATCTTTAGTGAAATTTTAACTAACTTGTGTATTAAAAATGGCA
AGTCATTTAGTCAATAATGAGTATATATTTGTTTTAAAAAAAATTGGCGTTCATACATCT
CATAGAGAGAGTGAAGATCCGAGGTTTGTTGATATTTTTACATGTGAAGAATTAGAAAAT
TATATATTAAAAAATCCATCATGTACATTATTTGAAACATTAAGAGATGAAGAAGCATAC
TCCGTGGTAAGAGTATTTTTTGACGTTGATTTGGATATTGTATTAGATGAAATAGACTAT
ACTGCGGCTTTAGAAGATTTCATATTAAATGTTACAAAATTTGTATCAATATTTTCTTCT
CGAGAATGTAGTACAAATCAAAATATTGTGTTAAAATGTATGAGATCAAATTTTTCGCTT
ACAAAATCTACAGATACTAGTCGTACTAGTTTTCATATAGTATTTCCCGATACTTACACA
AATATGGATACTTTAATTTATATGAAAAAACCATTATTAGAATTTTTAAGATCATCAGAA
AATCCATTAATAAGATCAATTGATCCTGCCGTATATAGGAAAAAGGCAACACTAAGAATA
GTTGGTACGCGAAAAAATCCAAACAATGATAAAATTCATATTAGACAACCGCCTCACAAC
AATATATCCGATTATTTGTTTACTTATGTAAAAATAAATGAAAAAAGTTGTTATTTTACA
TTATCAAAAAAAGTAGACGATAAAAAGACAGATGTATTATGGGAACCAAATTATATACAC
TTTAATGATGCTATGAAAAAAGTTTCTAAATTAATAATAAACGAAATTGTTAATATAAAC
GATTTTAATGTGAATAACTTTACTAGTATTCCAATAATAATAGATTATATTATGCCATGT
GCGTTATGCAAAAAAAAAATACATAAACATCATCATCAACTTACATTAGGAAATGGAATT
TTAAAAATATTTAAAGCTGGAAATCCTCACAGTTGTAAAGTTAAAGCAATAGCATTAGAA
GGAAATAAGCTATTTACTATATCTCAGCTTATAATGGATTCAAATGTTATACATTTAACA
GAGCGCGGAGATCATGTAGTATGGATAAAAAACTCTTGGAAATTTAATACAGATGAACCC
CTTATAACTAAATTAATATTAAATATGAAAGATCAACTACCTTCTGAATATATACCAGAT
ATATTATGTCCTAGAAAACGTAAAGTAATTGAAAACAATTTAAAGGATATGTTGGTTGAT
ACAATCGAGACAGATACATACCCTTTTATGCTTCCATTTAAAAACGGGGTATTGGATATA
TGCAGTGGTAAATTTTACAAAGGGGCAGAATCAAAAAAATTTATTTGTACTGTATCAACT
GGATTTAATTTAGACATTGAAAAGTATTTAAATGAGGATTCGCAAGAAATGAAAGATCTA
AATAATATTATAAACGATATACAACCTTTAACCGAAGAAAATAAAGAAAATAGAGAACTA
TATGAAAGAACACTTTCTAGCTGTTTATGTGGATCAACAAAACAATGTTTGACATTCTTT
TTTGGAGAAACCGCAACAGGAAAATCCACAACGAAAAAATTACTTCAATCATCTATAGGT
GAATTATTTATAGAAACTGGTCAAACAATTCTTACTGATATTATAGATAAAGGACCCAAT
CCTTTTATTTCTAATATGCATTTAAAAAGATCAGTATTTTGTAGCGAACTTCCTGATTTT
TCATGTAGTGGAAGTAAAAAGATTAAAGCGGATAACATAAAAAAACTTACAGAACCTTGT
ATAGTTGGGAGACCATGTTTTTCAAATAGGATACATAATAAAAATCATGCATCTATTATT
ATAGATACAAATTATAAACCTGTATTTGATAAAGTTGACAATGCGTTAATGAGACGAATA
GCATTAGTAAAATTTAGAACACATTTTTCGCAATATTCTAATTCTGACTCTGTAAAAAAT
AACGCAGCATATGATGATGTAAAACCATTAGACGAAAACTTAGATATGAAAATTCAAAAA
AATTACTTTAGGTATGCATTTTTAAACTTATTAGTTAAATGGTATCAAAGATATCACATT
CCTACAATGAGATTATTTCCTACACCTGAAGCAATTCCAGATTTTGTATTTCAACTTAGA
GTTGGTTCGTTGCTCATCCCAAGTTCTAGCACACATTTAAAGTTTATGTCTTCGTTATCT
AAAATAGGATATGTATTAGAAAATGACTTAATGGTATTACCACTTCAGTTATTTCAACAA
AAAATATCAAAACATTTTAATATAAAAGTATATGGAAACGACATTGAAAGTTTTATAACA
AAACATAAAAAGTTTGCTAATGTTAGCGAAGAATACCTAGAGTATATATTTATAGAAGAC
ATCATATCTAAATGAACTTAGGAATAATAAAATTGTTTAATAATCACGTAAATAGTATAC
CAAATATATTACCACATCAATTAGCTACATTAGACTATTTAGTTAGAAGTATTATAGATG
AAAATAAAAGTGTGTTACTTTTTCATATAATGGGATCTGGAAAAACAATTATTGCATTAT
TATTTGCGTTAGTAGCGTCTAGATTTAAAAAAGTTTATATATTAGTACCAAATATAAATA
TACTAAAGATTTTTAATTATAGTATGGACGTAGCGATAAATTTGTTTAATTCAGATTTTA
TTCTTGAGAATATTTTTATCTATTCCACCACAAGTTTTTATTCTCTTAACTATAACGATA
ATGTAATTAACTACAACGGATTATCTAGATATAATAATGCAATATTTATAATTGATGAAG
CCCATAACATATTTGGTAACAATACGGGAAAACTAATGACAGTAATAAAAAATAAAAACA
AGATTCCTTTTTTGCTACTTTCTGGATCACCAATAACTAATACACCGATAACACTTTCAA
ACATAATTAGCTTAATGTCAGATGAAGAAATAAATTTTGGAGATATTATAGTACAGGGAA
AAAAGGTATTTCAAATTTTGTTAAATGAGCACGGTGTCAATGTTTTAAAAAACATATTAA
GAGGGAGAATATCATACTATGAAATGCCCGATTCTGATTTACCAATGATAAAATATCATG
GTAAAAATTTTTTAGATACACGTGTAGTATATTGTAATATGTCTAAGTTACAAGAAAAAG
ATTATATCAACGTAAGAAAATTATGCAATAATGAAATGTTTGAAAAAAATATGAACAATG
TTTCGTTAGCGGTATTAGGACAATTAAATTTGATAAATAACTTAGATATTTTGTTTCAAG
AACAAGATAAAGAACTTTATCCAAATCTTAAAATAAGTAATGGTATTTTATATGGAGATG
AACTCATTAACTTAAATATTAGTTCTAAATTTAAGTATTTCATTGACAAAATAACTTCAT
TAAAGGGGAAACATTTTATATACTTTTCTAACTCAACATATGGTGGATTAGTAATAAAAT
ATATAATGCTTAGTAATGGATACTCAGAATATAATGGGTCACAAGGTACAAATCCAAAAC
TTATAAATGGAAAACCTAAAATGTTTACAATAGTAACTAGTAAAATGAAGTCATCATTAG
AAGATTTATTATCTGTATACAACTCACCAACAAATGATGATGGTGGGCAGATAATGTTTT
TATTTTCATCAAATATCATGGCAGAGTCATATACTCTAAAAGAGGTTAGAAACATTTGGT
TTATGACAATTCCGGATACCTTTTCTCAGTATAATCAAATATTGGGAAGATCAATAAGAA
AGTTTTCATATAATAATATAACAGAACCAGTTAATGTATATTTACTAGCTACAGTTTATT
CTGATTTTGATGACGATATAACATCATTAGATGATTACAGCTTGGATGAAATAAACACAC
TTCCATTTGATATAAAAAAATTATTATATTTAAAATTCAAAACTAAAGAAACAAACAGAA
TATATTCAATATTGGAAAGTATTTCTGAAAATTATACAAAGGAACCACATCCGTATATTA
TAGAAATTGTATTAGGTGAAATTATAAGACAATTTTTTTATCACCATTCCAGAATTAAGT
TTGATAATAAACAACTAATGAAAGAAATATCGTCTGTGTTGAAAAATATAGAATTGGTAA
AAAAATACATTGATGATATTGTTAATGGACACTTTTTTGTATCGAATAAAGTTTTTGATA
AATCGTTATTATATAGATACAATGATGAAATTATAACTGTTCCATTTAAATTATCGTATG
AACCGTTTGTGTGGGGAGTTAATTTTAGGAAAGAACATAATCTTGTATCATCGCCTTAAT
TTAAATATTTATTAAAGATAAAAATGTCAACTTTTATAAAAAATGTTTATTTGCCTATTA
ACTTAAATCCTCATGAGTTAACATTAGACATAAAAAAAAATATAAAAGATGCAATTTATA
AAGAATACTTACATCGAGAATCGGGTGGTATAATGGCTAAAAAAATTGATATATGTTTTG
ATAAAGAATTACCACTAGGTGAAATTATTAACAATCACATAATGGTAAAAGTTCCGTGTA
TTGTTACGTATAAATATTATAAAAATGGAGACATTGTTAGTGGTACATTAAACATAGAAG
ATGAATCAAATATAACAGTTTTATGCGGAGATTTAGTTTGTAAACTTAATAGGGATTCTG
GATCTGTCTCTTTTAATGATTCAAAATACTGTTTTGTAAGAAATGGAATAGCTTATGATA
ACGGATCAGTTGTTACAGTTATATTAAAGGAAGAACAACAAGGAATGAACTCCAACTTTG
TTTTTTTAGCTTCTATAATGGATCCATCTAATTAAAAATGAAAAATAATAACGTTTATAC
CCGAGTTATTTAGAGATGTTGACAACAATAATCGAAACAGACAGAGAAAACGTTACAATT
GAAAGAGTAAACGAAATACCAGATGAAAAAAATACACACGTTTTCGCTATTTGTATAACA
AGTGATGGTAAACCATTAATTGCTGCAAGGAGGAACTCGTTCGCATTTCAAGAAATAATG
TCGCAAAGAGTGTCACCTACGTCAATATTGAAAGTATCTAAACACTTATTAAAATACATG
TATAATAACGAAATAAAAGAAATTCAAAGAAGACTTTTAAAAGGTTCATATTTAAACGTA
TCTCAAATGACTAACAACTCGTTTGAGGAATTAATATTATTAGGTGGAAAAATAAATAAA
TCTGAATCTATAAGTGATTGTCTACAAAGAGAAATACAAGAAGAAAGTGATTCTAATTTG
ACAATTAAGTGTTTTGGAAATAAATGTGTGAAGTTAACAATATTTGATAAGTTGTTTGAT
AAAACTTATATAAGTTATTGCACAACATGTTATATAACAGAAACAATATCGCAAGCTATA
TCTTCCATTATATACAACGTCGAAATTAGAGCTCTAAAGTCGTTGTTTGAATGTTTTAAA
AATGATAAGTATCATTACTTATTGTTTATTTATAATACGTTAGTTAATAGTAAATAATGG
ATAATTATTATACTTCTAGTTTATTTAATGATATAATCAAACGTAATAGGAAGTTGTCAA
AAACATATATATTATCTAGCAATAATCAAAAAATATATGTTACTGGTTTTAATAATCAAA
GCTTGGATAACGTAAAAAAAGTTTCTATTTCTATAGTAATGTTAACAAGTGATAACAAAT
TTTTAGCATGTTCCAGAAGACATAGTTTTTTATTTACAGAAATCATAAGATCAAAAAACA
TATTTCGTAAACGGAGATTATTTTTAAAATATTCAAACTTTTTAAAAAAAAACGAACGTA
TTATTTTATCATCCGAATTAGATATTAAACTGTCTTCGTCAGACTACGAAAATGATTTCA
GTAATATAATATTTCCAGGTGGTGTAATTAGAAACGAGGAAGACGTTATTAAATGTCTTT
CAAGAGAAATTAAAGAAGAAGTTAATATAGATAGTAAAGATATTTTTTTAGATTATAGAT
TTTTTATACACATGTTAATAGAAGATCTTATAACAGATAGGTTTTATGAAAATATATTAT
TTTTTGGAAAAACGTTTCTGACAAGTAATGAGATAATAAATAATTTTTTTTCTAATAAAG
AAATAAAATCATTAGTTTTTTTCGATTCTTTATATAATGGAATAGAAGGAGATATAATAA
GATTTGTGTTAAACATTTCAAGATTAAAATGTTTTGGAAATAAGGGTTATAAATTATATA
ATAAAAACACTTTTAAAAGTTTAAAAAGATTTTTTTAAAATTATTAGTCGTCTGGCAATA
TATAAATCAGTTTATTACTTTGTATTTTTATAATTGGATTTTTTGGCATTATTTGTAAAA
AGTTTCCCTCAGTGTCAAAAATTTTTCCATCGTTAGTTTTAAATCCCTTATGTATATTTA
CCAATCTTTTTGATGTAGAAAACCATATATTTTCACCTTCTACAACTTTAACTATTTCTT
TTGTTTTTGCATTCATATCAATTGATCTTGATATTAGTGGTATCCACCCAGATTCATCAT
CTACAGGTGAAAAGTTTTTTTGGTGATCGTATATCCATTCGATAGATGATTCCTTTAACA
CCTTAAATAATTGAGAAAATTCTTTTGATTTTGCTCGTATAATTTCTAATAAATCATCAT
CAACTGTAGATTCGCCATTTGATAATCTAGCTATTATAAAATGCACATTAACATATCTTC
TATCTTTAGGAGTATTTACATGACTGTTTAACCTAATAGCTCTTCCAATTATCTGTCTTA
GAGATGCTTCATTCCATGTCATATCTAGTATAAAAATATCATTTATAGAAAAAAAACTAA
TTCCTTCACCTCCACTAAGAGAAAATACACAAACTTTAATTACTGTACCGTCAGTATTTA
CTTCTTCGTTGAATTTGGATACCATTTGTACACGAGTATTTTTTGTACGTGAAGAAAATT
CTATATAAGATATTTTAAATACATAAAAATATAGCAATAAAATTATAATTCCTGATTGGT
TTACAAATGGTTCAAAAACCAAACACTTTCCAGGAGATGAAAGTATGGATAAACACACTT
CTGTAAATTTACAACTTTTTTCTTTTAGTTCATTATACAAAGATAAATCTGATGCATTAA
CGTCACCTTTTAATTCTTCCCCTTTTTTAAAACAATCCAGTGCTTTATCGGAAAAATATC
TACCTTTAATAGAATTTTCAAAATCTTTATATAGTGTATTAACTTCTTTATTAAAATCAT
CTAAGTTTCTATCTTTTTTTTCTGGCAACACGTCAAACGAAAATGTTGCAGCCATTCTTC
TATAAATTCTAAACGATGATATACCAGATTTAATTTCTAACATTTTAGCTTTTTGGTAAA
TAAATTCTTGTTTTGGTGTCATGTTTATATATTTCATATATACTTTTTTTCTAGCAAAAG
AATCTGAACCATCTACGTCTTCAAAAATAGAAAATTCATTATTTACAATATATGAACAAA
TTCCTCCTAATTTGTTTATTAGTTCTCTTTCGTTAACTAATTTTTTATTTTCAAATAATG
ATTGTGTTTGTAATATTTTTGGTCTTAGTAAGTTTACTAACATGGTAAACTCTCTAACAT
TATTAACAATTGGTGTAGCAGATAAACATATAAGCTTATGGTTGTGATACGCTATATTTT
TTACTAAGTAATTATATACAGATTTTGTAGGACGTATTTTTCCATCCTCTTTAATTAATG
ATTTAGAAATAAAATTGTGACATTCATCGATTATTACACATATTCTGCTTCTAACATTTA
TAGTTTTTATGTTTGTAAAAAACTTATTGTGAAAATTTTTATCATCATATGTTATAAAAA
TACAGTCTTTGATTATCTCAGGAGAATATTTCATTAATGTATTCATCCATGGATCATCGA
CTAGTGCTTTTTTAACTAATAAAATTATGGTCCAATTTGTATAAAAATCTTTTAAATGTT
TTAAAATAAAGACAGTTGTTATGGTTTTACCAACACCTGTTTCGTGAAATAGTAATATCG
AATGCATTTTATCTAATCCTAAAAAAATTCTCGCTACAAAATGTTGGTACGATTTTAGTT
TTATCTTGTTTACTGGACCAACCATTTCAATTGGCATTTTTTCCGTAGTGCGTAGCGCAT
AGTCTATGTACGCCGCGTGATAACTACTCATTTATTTAATATTTTGTTATAGTAATCATA
ATAAAATTTTAACTAATTTTTTTTGATATTCGTTTTCAATACTTTTATTTTCCGAAGTCA
TACTTGAATAAAGTAATGAATGTACATAATATAGTGATTCGTAAACAGATGTTGAAAACT
CTAAAAACTTGTTTATGAATTCTTTATCTACTGGATATTCTAATATGTTAAATTGGACAT
TGTTGGTATCCTTCCAAATAGAAGATTTTGTAGTTTTTTTTATTTCAGCCATAAAACTAT
CAAAATTTTTTTTATATGGTTCACTTGCCACCATAATTGCACTATCTTTTAACCAACTAT
CACTCGCACATTTAAACAATCGTACCGACTTGAATAAGCTACAATATACCCTTAACGTAT
CAACAATACACCTACCAAACAACGTTGGTAATTTTATTATACAAAACTTTTCTACAGACA
TTTCAAATAGCGGTCTAAATACTTCAAATGTCAACATTTTATAGTCACTCACATAAAGAT
TATTCTCGTTTAGGTAGTTATTAGATTTTATTAAATCTCTTTCTTTTTTAAAAAATTTAT
TTTTAGCACTTAAATCTGCAACAACAGCGTCGGCTTTTATATTTTTTCCATAAGATTTTA
TAGATTTTATATTTAAAATTTCATATACTTTTTCTAAATCAGTTTCTGGTACCATTAAAT
CATGTGTAAATAAACTTAATAAATCCGTTGGTAGTCTATTCAAATCATTTACTCTTGATA
ATTGTAAAAAATAATTAGTTCCATATTCCAAACTAGGTAGAGGACTTTTCCCTAAAGTTA
AGTTTAAATCTGGCAAATGTTTGTAAAACGGCAACAGAATGTAAATTCCTTCTTTAATAT
TTTTTATAACGTCATCCATTTATTTATTAAGTATTTTGATTTCATTATTATACTATTTTT
ATTCTTCTGTTATTTTGATAACATTTATACCATTTTCATTAGTTACTTTGTATAGGTCAT
TACAAACTAACACAATTTGTTTTGATACATAATAAATTGGATTATTTGGATCAAATGATG
AAAAAATAACTCTAACTGAGAGTTTATCCTTTCCTCTGGCTGTATTAGAAACAATAGTTG
TTGGTTTAAAGAAAGTATGTGGTGTAAAATTAAACTTCAAAGTCCTTGTACCCAATACAC
AGTTTGATAGTAGATCGTTATAAATTTTTGAAATAGGATTAGTTTCAGAATAAAGTACAT
CATTTCCAAATCTAACTTCCATCCTAGAAATAATATCAGTTTTATTTTTAAAATCTATTC
CTCTTATAAAGGGATCGTTAATAAATAAATCTTTTTTTTTTGACGATTCTGATCTATTAT
CTCCATTATAAACGTTTCGTTGACACGACCATAAATTAACAGGAATAGAAACATCTGTAA
TACTAATAGAGTGTGATATATGAGAGAACATAATTCTTTTTGTGGATTCGCTATAACTTC
CAGTTATTGTAGAAAACTTTTTTGAAATATTATACGTGATAGAGTTTTTTCGTGTTCCAA
AAACTAAGATATTTGAATGATAATAGATACTCATTCCACAAGGTACGTTATCAATTTTAA
TAAAAACATCAACATCTTGAATATTTACGATACCGTTTGTAGGCACCTCAATAAACTCCG
CACTTTCTGGAAAATAGTTAGGTGGTTCCTTGCTTACAACTACTAAGTCTTCCAATAATC
TCTCGACAAAAACACAAATGAAGTCTCGTTCACTTTGTGTGTAGCCTGGATAAGCTATAA
ATTTATTATCAGTATTTCCGTAATACGGTTTTACATAAACCGAAAAAGATGTAACTGAGT
TTATTTCTGAAATTACGGCAGTTGATTGGTTTATTTGCCCTAATACTCTACGAGGTATTT
CTATATACGATTCTTTTGTTTGAATATTTTTAACCATGTACCCGATAAAGCTGAGTTCAG
TTACATAAATAAAATCTTTAACAAAAGATTCGTAATTAAATGCAGAATCCCTAATTATTA
TATCAGATACAGGATTAAATGTAATAGTAACAATAACTTTTGAATCTGATAATTTTAAAC
TACTAAACGTTTTTTCCATATCGAATGGGGTTTTTATATATACATATATTGTAGCAGACT
CCTTAATAGTATCGTTATTTGTTAAACCAGTAGAAATACTATTAAGTTCATGACAAAATC
CAGAATTGTTGAGAGCTGTTTCGTTATCTTTACAGGAATAAAACAAATCTTCTCCTGAAG
ATTCCCAAATTGTACCATTATTGCATGAGATAGAAACATGTTGTATCGACTTATAACCTA
CATAAGTAACATAACCAAATTTACCAATTCCTTTTACTTCCGGAAGATCTATACTTAACA
TTAAATGACTCAATGCTGTAATGTACTGATCTCTAATCTCAAACGTCGAAACAACATTTT
GTGTACATGACCCCGTTGACGAAACACTGTTGAGGGTTATATACTGTGGCATATATAATG
TTGGATTTTGTATATCCACACCAAAAACATTGTGGCGTTTAATATTATCATCGTTTCCAA
TTAATGAATTAATTACTGTGTTGTTCATTGTTTATTTATTTAATGTATAAAAGCTTAAAG
TAAACTACGTAGAGAAACATGTATGGATTTATCTCTTTCTTTATAAAAACAACTCCCATA
AACACCTTCTTTGTTACGTAATGTGTTAATTATATTAATTACTTCTTTGGGATTATCATA
AAAAACTAGAGGCAATAATGTTACCTTAGGTTCCTCCCTTAACGCTATATGAGATTTTAC
CATTGATGCAAAAGAATCTCTGCATATAGTGGAACAAAAAGTCCCAACATTATTTCCTTT
TATGGTTTCTATACATAATGGTTTTATAATTAATTTTTGTAAACAAAACCAACAATAACT
ATTATCTGAATTTGTATCTATTGATATATCCGCCACGGATACGTAATATTTCGGAAGTAT
AGACGAAAAACATTCATTTTTTGTTAATTTCGCAACTGATTTAGGAGAAGAAATAGTAAT
ATCTGGCAGCGTAACTCTTTTTGCCATTTAACTAACACGTTTATTTTTAACTAAAATTAT
ATATCTAAAGAACAAGTTGTAAATTTTTCATCAGTAAAAACATACTCGTGGCCAAAGTCT
ATTATATTCGAAGTCTTTTTTTTATTTTTCATATATATTAAGAAATTTTCCCATATTAAT
TGATTACTGTTATTTTTTGTATAATTTTTAACTGTTTGTGGTTTTAAATTTTTTGTAACA
AGTGTTATGTCAAAAATTTTATCTAAAAAAAAGGAATAATTTATCGTCTTAGATGGTGTA
TTTTCTTGGCAAAAAAATACCAAATGTTTAAATATCTCAACAACTTCATTAATTTTTTCC
GTTGTTAAATTTAACTTTTCAGATTTTACTTGATTTATTATTTCAAAAACAAGTTTATAG
TCCTTTTTATTAATTCGTTCGTGTTCTTTTAAAAAACTAGAGACAAAATTAGCATCAACA
TCTTCAGAAGAAATTTGATTTTTTTTCATTAAATCTAATAACTCTGAAATAATTTCTCCC
GAACATTGATTAGATAAAAGTCTTCTAAGAACATTTCTTAAATGTATAAGTTTATTAGAA
ACATGAAAATTAGATTTTTTTTGAACACTCTTCGAATATTTTTGAAAAACGGATTCGCAA
AAAATACAAAACTCATATCCTTGTTCTGAAACTATTCCATTATGAAAGCATCCACTGCAC
ATTTTTAAATTTAAATTCATTTTTAAACAACTCATTTTAATACTCTTTGTAGTTCTTTAT
CTAGTATTTTATATATGAAATCTTTATTTCTACAAGAAGTTAAAAATTTTTTTAATATTG
ATAACTTATTTGGTTGAGATTCTAATACCATTTTTATTGTTTTTTCATCCTCTGTAATAA
ACTCAAATAAATTTGATAAACATTTAGAGCATTTTTGTGGTTTATCCAAATCAACTTTAT
ACTTTAAATACCAACTCATTTATTAAGTTAAAATAATTCAGTAATATTTTTAGCAGTTAT
ATAAGAATCATAATCTTGTGAATAAATTAACATACAACATTGTCTAGATATCAATGACAT
TGCTTCTTCCATTTTTAACAAATCATCATCAAACATCGTTATATGATTCATAAGCATTTG
TTGTTTTGATAGGAAAAACGAAGCACCTTCACCTTTTAACCACTCATAAAAATCAGATTC
ATCAAGTTGATTATTATTTGACGTCTTTCTATATTGATTTTTTAAAGATCTCATCATTCT
AGAATCTCTCGATGATTTATTAAAAAATGATAATGGGTCATACATCCAAGGTCCTAATTC
AGTAAATATAATTGAGTAATGACCCTTTAAAAATATATCCGTGTTATTAGTATGGCATTC
AAAAAAGTTATCGCCTACTTTATAGCATACAGCAGATTTCAATTTGTACATAATTCCGTT
AATTACAACTTCTTGAGATAATTCTATTGGAGAATCATTTATGATTGATCTATATCCAGT
GTAACACTCACCACCAAATGTATTTCTGTGCTGTCTACGTTCAACGTAAAAAATTAAAAC
ACCATTAACAATAACTGGTGAACTGATATTTGATATTGTTGGGAAATTATTACCAAAAGC
ATTAAAATGATTTTCTAAAGGATTACTATAGCCATATCCTATATTAGGTGGTGCAAAAAC
TACCCTTCCAGTATTTCCATCAAAAGTAAGTGAATTTATGTTACCCGTGTTGATAGAAAT
TGGACAATTTGAAGTAGTTATCATTTTCATTGGATTAATAACGATATATGGCACAGATTG
CAACTGCATTTCATAATTATTCATAAATCCAGGTTTAGGAATCGAAACAAGCGTTGGTTT
AAATCCTACTATTGATAATATAGATGCTATTATTTGTTCTTCGTCCGACATAACTTCTGA
ACAGTTTGTGTGAATTATCTTCATTAAGAATGGATCTATTGACTCTTCATCACTGCAGTA
AAAAATTCCCATTCTCATTCTCATTATAAGCTTTTTTATCATTGTATGAATGTTAGCTCT
TTGTATTTCTGTAGATATAACATCTGAAATTCCAGTAAATACAATTGGTGATTCCTCAGT
AAGTCTATTAACTAAAAGCATATAATTATCCGGATTAACTTTTTTGTAATCGTAAAGTTG
TTGAAGTAAACTATAACTGTCCCCATATACAAATGTATTTTCTAATGCCGGTAGCTTTAT
ACCAAAAAGCGACATAAAAATAGGATGAATGTAATATGTTGATTCATTATCTCTATAATG
AAATGCTAAATCTGATGAGCTAGACATATCAACAAAGTGTATAGATTGAAATCGAGTTGT
TGATAAAAGTATTTCTTGCTTAGTTGGAGAGTATATTTTTTCTAATTCTTTTAGTTGTTC
ACCTATTTTAGGATGTGCGTGCGAATGAATTAAAACTAATGGATGTGTGCTCTTAACAGA
CATACTGGAGTTAGTTAACGAACTTTTAACATGTGCTAAAAGTTCAAATAACTCATTTCT
ATTAGATCTCATTATATTTAATTTTCTCATTATTGTGAGCATGTCTTGAATTGTAAAATT
AGAAAAATTGCATTTGTTATCCGTCAAATACCTCGCTATCATGTTACCATCTTTTCTTAA
TTTAACTTGCCAATCATTAGTTGATGCAACTTCATCAATTGGCACAGTTGTTGTATTGGT
TTCTTCTTTTTTGTTGTTAGGACAAGGAGATGATGTTTCGTTTGTTTTATCTTTACTAAG
AATTCTCCTTTTCATTGGTAAAGATCTTTGTCTAGCCCCTGCTGAGATAATATCGTCAGA
CGTTGCAAAATTTGATAGTGAATTACAAATTGAACAGGATAGTGATGTAATTGGAGTATG
AACATGGTTGTCCACCAATGATAGAGTTTGATTTTTATATTCTGTATGTAAGTTAACTTT
TGAAGTTAGAAATATATCTTTACTAGATTCCATTTATATTCGAAGTTTTTACTAACGCTC
TATATAGTAATACCAGTTTTTTACATAATTTATTTTGTCAGTTGAAGTTTATTTGCTGTT
ATTATCATCTAGTTTGTCTATATTAAATCTCTTTTTTAAGTCACTCATAATTGAGTTTAT
AGCATCAAAAGTTGCATCTTTAGCAGCTGAAATATCTTTAATAAGTGAATCAGAATCATC
TTGAAGTGATTTAGTTTTATCTTTTATATCTTTTAGTTCTTTTACTAGTTCATCATGGCT
AATAGATTTTATTTTTTTTAACGGATCATTTTGTTTTTTTTCACTACATTGATCGTCGAG
TTTATTACTGTTGTTTTTTATTTCTATATTTTTGATTTTTAATGTTTTTTTTTCTTCCAA
TTGATTCATCATCATTTGTTGATATAAACGTTCTTTACCTTTTAACATAGTATCTACATC
AGTTAATGTAACAGATTTGTTTTTAATTAAATTCGAAGTAGAAGCTATTTCCTCATCTTT
TTTATTTTTTACCGTTGTTTCTAAATCTTTAGTATATTTTTTCATGAAGTCCATTTTATA
ACCTTTAAAATTGAATCGAAAATATATATATAAAATGGCCGAATCTGATGATATTATCGA
CGATTATATTTCTGACGAAGATGAGAGCGATGAATTTGAAGAAGAAGAAGAAGAAGAAGA
AGAATCGTTAGAAACAAGCGATGTTCCGTCTTTGAAGCAATCTAATTATAAAGTTGGTTC
GTCCATATCTATTAATATAGAAGATACTCAACAAAATATAACTAACGCAAGCCTAATAAG
TTCTAAAATATCAGCTATTAAAAAAAGATACACCAGAAGAATAAGTTTATTTGAAATTAC
TGGTATTATAGCTGAAAGTTATAATCTTTTACAACGTGGAAGAATGCCACTTGTGTTAAA
TTTATCAGATGATACTATGAAACAAAAGATTTTACATATAGTTATTGAAGAAATTAAAGA
GGGTACTTGCCCTATAATAATTGAAAAGAATGGAGAATTGTTATCCGTAACGGATTTTGA
TAAAAAAGGACTTTATAATCATCTTGATTATATTATCAATATTTGGAAAAAACAAAACAG
ATTTTAAACATCATTCTTAAAGAATCTATCCTTTGTGATTTTTATTAACTTTCGTATGTC
AATTATTTCTCCACAGTACTCTATTTTACTTTCATTAGAAATATTTTGCAATATCTCTAT
TATTTCTTCTTCCCGTTTAATATATTCTTCTGATAATATAGACTTATACGAAGATTTGTT
GTCTGATATAAACCTAATTAATGATTGTAAATTAGTTACCCCCTTTTGTTTTATATCATC
TATTGATATTTTCGTCTTTATAGAATCCAGTACATCAGTTAATAAGTAGCCCACATTTGG
ATTTGTTTTAAATTGTTGATTTATTAAAGAATATAGTTTGGCAACTATATAAATGAATTT
TTGAGAATTTAAGTCATTATTTTGAAACAATATAACAGTTCCTAATATTTTCTTAAAAAA
CATAATATATTTGTTATTATCTACATCTATTGTAGAAATTTCTAAGTCTGATATGCATTT
TATTCCTTGAATAATGCTTTCTGTTGAAATGGTGAATATTTCTCTATACTCAGTTAATTT
ACTTTTATCAGTTACAAGTTTTGAATCAAAAACAGCAATTATTTTTAATAAGTAATTTTC
ATCAGAAAGAATTTTATTTATTGTCTTAACAATAAAACTATGATTATTTTGCAAAAGTTT
ATAAGCACTACTTTCACAATTAGTATTTTTAATTTGATTTATAATATCGATAATTTTTTT
TGAATCAGATACTATTTCGGCAGTGTCCTGTTTTAAATTTATATACATATTATTAATTGA
TATAAGTGTTTGTACATTGATTAACATGTCCTTAAATATAGTTTTAAATTTTTCTTTTTC
GTTTTCTAATTCTAACTTATTATAAACAGATTTAACCACGGCGTCAGATTTTAAAAACCA
AAAAGAAAATAATTTGTAGTTACAATACTTCATCATTAAGATAATATCTTCATCTTTTGT
TGAAACTGATATAGTTGATGAAATTTTCTTTTCTAAAACAGGTACTAAGTTCATAAGAAT
AGAAACATCTGATTCAAAATTTGGATTAGATGTTAACGAATTAGTTTCTTTTTCTAAATA
TTTTTTACTAATATTAAAAAAATCATAATATAATGTCCTCAGTTTATCCATTTATTGTAA
AATATAGTTGTTTAATTTGTCATCGACTTACCGTTGTTTGGATAATATTTTTCAAGTTTT
GTTAGAATAGAAGGATCCATTTCTATATCTAATCCCAGTTTTAACATGATATTTATTAAC
CAAGTTTTAGTAAATCTGTCTTTTGATTCTGTAACTACATACTTTAAAAGTGGAGAAAAG
TACTTATGTAATTTATACGATGTTGTTATGTTTTTTGTAAATGTTACATAATTTGAAGAT
AAATCTTGATTAAATTCTTTACCATCAATTAAAAATCCATCTGTTGTCAAATCCATTCCT
GAATCAGAACGTATTATTATTGATTTTGTTTGTCTAGGAAACAGATCTTTTATTATTTTA
TAATTTGGTGGAAAAATTTCTATAATATCTTTATCAAGTGTTTTCTTTACCATAACAATT
TCATGGACTATTTCCTGAATTAATATATAAACTTTATTTCCAATATCAAAATAATTCATT
GGAAAATATACAATATCGTCAGAAATTAAAATATTTTTATCGCCATTAACAAATGAAATT
ATATCCGATATTGTACGTATACGTTTAATGTTTTCATTTTCACATGATTTAACTACATGA
TATCCGCTTGTTTCTTTTAGTCTTTTATTATCTTGTTCAAATATTATTTTTAATCCATCA
TTAAAAAATGTATCAAAAATAATGGGTAAAAAAGATATCTTTGATGTTGTTACCACCTTT
CCAAAGTTAAGTATATATGGATTTATTACGTTACTAATAATATCTTTTTGGTGTACACAC
GATGAAAAAGTTTCAGTGTGTGATTGGTCTTTCAAAAAACAACAAGGTATACACATTTTT
TGTAATCTATGAAAGATAGATAAAAATCCTATATTATTATATTTACCCAATGGGTCCAAA
CATGAAAACATAATTCCATTAGAATTTACAAAAACTTCCTTTGTGTTTGATTTATAAAAA
TTATCACTTATTTTTTTCATATCTCCCTCTAAAGAAGAGACGATGACTGGCTTTCTATGT
TTGTTTTTGGTGTTTTGACATATCCTAGACCAGTATACGGTTTCAACTTTAGTAAAATCA
GATGATTGTTGTACATTATTAAACATATTATTAACTGCAATAACTAAAAATGTAAAATAT
TTTTCAATATTGGGAATGTAGTTTTTAACTTTTATAGATATGTGGTTTTTTGCTAAAATA
ATTGATATTCTCTTATCTGATGAAAGCAGTATGTTGTTTGTAGCTGTTTCGACGAATATA
AAACTGGTTTCTATGTCAAGTTTTATTCTAGACGTTATTGGTGTAGATAAAAAAATTTTA
TACGTTACGTCGCACTTTATACGTTCCATTTGTGTATCAATATCTGATAATAAACTAGTA
AATAGTTTGACATTGTTTATCATTATTGTATCTCCATCGCTTGAAAATGCTAATGTGCCA
TCTGTATCCCAAACTGATAAGTTTATTTTTTCATCAGTTAAAATAAATTTATTCCCTGTA
ATGTTAATAAAAAATTCATCAGATTTGTATAATAAAGATTTATAATTGCATTCTTTTAAT
TCGTTTACCTTTTTTATAATATTTTTTAATCCTGTAAATTTTAAATTTGTCCTAAAAATA
TTATTGAATTTTGACTCCACCGTCATATCCAAATCCATGGAAGGAAAAACGTCAAGTAAT
CTAGATTCAAATTTTAAAATATTATTATCAACTTCTTCATGGGATCCAAATTCCGGGATT
GATGTATCGTTTGCGTTAGCAACCCATATGACTAAAAAATCACACGCATCCGGATATATA
CTATATAAAAATCCATCAGATTTTATCAATGTTTTTCGTTGAGTGTGAACGAAAGGGTTA
AAAATAGTATTATCGACATAACTATATTCTAAATTGTTTTTATGAGAATAAATAATTATA
TCATCGTCTATGCTTAGTAAATCACATAAGTATCCTTTTAACTGTCTCATTTTCAAGGTT
AGTAGTATATGTCTAGTTAATACCTCAGGAGTAGTAATTTTTAAACATGATGTTAAAAAA
TAATAAATAGGAGATTTATCATCTAACACACCGTATGGTGTTAAATATAAAGCTCTTTTT
ATTTTTTGTGATCTGCCAACATATAGCACTAATTGCGGACTTACAATATATTTCATTTTA
TTTATACTGTATAAAGTGAAATTCTATACCTATTACATAAACTTTTGTTATTATGTTTGA
TCCAGTTCCAGATCTTAATCTGGAAGCTAATATAGAAATTGGTGATGTAAACATCGATAA
GATAACATCAGGAGAAGCGAATGAATCTTTATCGTATGCGTCTAAAAGTAGACGATTGTT
TATTCACAAAACTAAGGATGAAGAAAGAAAGTTAGCTCTTAGATTTTTCTTACCTCGTAT
GTACTTTTTATCATATAAGGAAGTCAACTATTTATTTAGATGTATTGATGCTGTTAAAGA
TGTTACTATAACAAAAAAAAATAACATCATTGTCGCACCTTATATGATTTTACTTATAAT
GGATTCAAAGGGGTATAAATTATCAGAATCAATGATAGAAGTATTTTTCCCTGAACTATA
TAACGAAAATAGTAAAAAATTTAAGTTTACTTCTCAAATATGTAGTATACAAGAAAAGTT
AGGTTATAATGTAACAAATTATCATACATATGATTTTGAATCATATTATTCTACTTTTGC
ATTAACCTTGAGGAAAAATACAGAATCGGATATTATATTTAATACCAGAAATGAGAGCGA
ATTTATAAGTTCGTTATCTGAAGTAACATATAGATTTTATATTATACTACTTAAAAATAA
TTTAGTTCAATGGAGTTCAAGTACTGGATCCGTAGTCAATCAAATGATTAATACCGTATT
AATAACAATTTACGAAATTTTAAAACAAAAAGAAAGAGACAGAAAGAAATATATATGTCA
TTTAGCAAATGAAACTAAATTTCCATCTGTCTTTTTGTTAGATCGTATGAAGTTATTTGA
TAAAATTATTTCAGATATAAAATCTACTAATTCTTTTAAAGTAAGCAAGAGAGATAAATC
AATTCTTTTAAAGTATTTTCAATAGTGTAGTGATTAATCATCTTCTTTCTTATTTTCATT
ATTAGAAATTGATAATAGTACTATTCCTAGTATTAAAAACATTATCATGGTAAATATCGA
TCTTAGTATTACAAACCAAAATGAGTTTGGTCTAAAATTATTTTCACAGAAGTACATAAA
AACATGCCTAAAGATATCAACTGCCCCATTAGCTACTTGAAATAAAGCTAACCCTCCAAT
AGATTTTAAAATTGTAAAATAGCATAGCATTTATTCTATATCAAAAGTGATTAAATTCTT
ATCATCAATATTAAGATTTTTTTTGATGAAGTTAAAATATGCCCTACTCATTTCAGTGTA
ATAATTTGTCATGTTAATAATTTTAGGTTTAATTATTTCATACGATTTTCTTATTTCATC
AGATCCAATTTCTACATCGTCAATGGTTCTTCCATTTCTTTTAATTATGTACAAAATAGC
CTTTAATGTTTCTACAGAAATCAAATCTTGATATAACGATTTTGAAAGGTGTGAAAATGA
TTTTAGTTTTTCTAATAGCTCAACCTTTACATCGTCACTAAGTTTCGCGTTAAAAATTTT
TTCTATAGTGTATATTGATCTTGCTAAGTTTTTAAATATATATGCCATTTGGCAAGATGT
TTGTTTGATGTCATTAAACTGTTTTTGTGATACGGAAGCCACTGAATTAAATGTTTGTGT
TACCAATGATGTGTTTTTTTTAGCATAATTTTCTTTAAGAGCTGTATTAATAAGTTCAGT
TATATCATTTGTAGAATCACAATCATCGTTTTCATTGGATATTCCATCTATAAGATCGTT
AAATGAAACATTACAAGAACCCGCAACGGTTATTAACTTATCTAATATATTTAATGGCAT
TGTCTGTAATAAAGTATCACCAGATAGTTTATTATCCCTAATAAGATTTTGTAAATTTTT
TTTAAAAACGATATTTTCTGGTCCAAATGCGTCCACAGTCATCATTTCATCTGTTGTATT
TGCTGAAAAAATACCTCTAATATCTATCCTATCCAAGATATTTATTGGTTCTGATATATG
AATTAGTGTTGTTTCTTCATCGACATTTTGTGACAACGAACTATCTTGAGGATTCCCACC
ATAAAAAAAGTAACTAGGAAAGAAGTTTTTTGTGTAGTAGTATTCTTGATAATTTCGGTA
ATCGCCTGCAGATACCATAAAATGTAATAAATCATACGACGCTGATATTAGTTTATCGGC
TTCTTCCTTTGTACAGCTAGCCTTTACTAACATACTATGTATATATTGTTTTGAAACTCT
AGGTCTTACGCTTATTATTGTATGATTATTGCTTCCAATTATAGATTTCTTAATACTAAC
TTTAAATCCCATTGCCGAAAAAAGGAGAATGGAAAAATCTTGATAAGATTCCTTTTTTAT
TAAGTGCGGTGAACCATTATCGTCAATTTTTAATCCAGCGTATAGCATTAAAACTTCTTT
AATTGATAATTCTGGAGATTTATTAGTAATTAATCTAAGTAGTTGAAAAAATCTCATAAA
ACTATTCTCAGACAGCCCTATATGCATTAGCTTGGATGCTGGTCTTTTTGGAAAATCTTT
CTTAGATATAGAGTTTACACTTTCTAACACTTCAGATATTAGTTTTGATACCGTCTTTCC
TGATAGTACTCTAGGTAGTAAACATACCCTTAAAGGTGTTTCATTTGATGAGATTACGTC
CGAAAGCATTGAGCAATATGTTGTTCCGTTTTTGTTGAACAATGCCATCACATAACATGT
TGCATTATAAAAAATGATATCAGATATTTTTTTTGATTTATACTCTTGATAGTCTATACC
ATCCCAAAATAGTGACAATTTAGATGTTATTTTTTTAGATCTGGATTCCTTTGCCAACAA
GTTAAGTAAATTTATATAATAATGATCTCGTCCAGAAATATCAACATATTTAATATTTGC
ATTATTGAGTCGATGGATGTATCTGTTATTTGTTGCGGTGTCAAATAAAAGAAGATCAGC
ATGATCTTGTACTGTTAAATCTGGATATAATTCAATCAGTTTAGGTATTTGATCTTGAAA
TCTCATAGAAGTCATAATACTAATTAAGTCAGGAACACTATTCAGTACATAATCTCCATT
AAATGTTACGTAGCTGTTTTCGTATTCGTTAGAAAAGTACTGATAATAAATAATAAAGTG
TTTCATAGACATTGTAAGGATATCAGTATCCATTGCTCGTTGGATCGGTGGCAATGTGGT
ATTGTGATCAATTGCGGCATCAGCCATTTTAAATTCTTCATCAAACCTATTAATTGATAT
TGCATCGATAACCCTTCTTACACCCAATAGATTTTCGAAATCTCTATAAAACATAACACC
GTTAGATTTTCTTACTCTAAAACCTTGTATACTAGTAGACAATACATCCTTATATAAAAG
GTTCAATAGGTATGTATTTTCAAAGTTTAAATCTGGGTGTATTTTTTCTTCTACTTGAAT
ATCGAATCCACCTTCTACTGGTTTAACATATCCGCCTACAAACCTAGAATTATACTCAGG
ATACTTAAGTCTGTACATTAGTAGTTCTCTAGTAAATTTTGGAAGATCGTTAAAACTACG
CGTGTTCACAATTGGATTATTACTTGAATCAAATTTAGGAACCACATCATTAGGAGTAAT
ATATCCAGGATTAATTACATTGTGAAAAAGTTTGTTGCTAGAATATACATCTAATAAATA
ATTTATTCCTAGTTTTTCTATAGAATTTTGTATTTCATTTTCGTCGCATGTCTTTCCATG
ATCAGGATGTAACAACACATCAAATGGATGCACGTATGACGTTTTCAAATTTTCATCAAC
TTTATAATCCAAACATAATGATGGCAAAATAGATGATATTACTTTAAAAAGATATTCTGA
GTCTTCTAATTGGTCTAATGTGGTAACTGCGTTTATGGGCATCATTTATTTAGTATTAAA
TGACAACTATACCGGTTACAGATATTCCTAATGATTATAGCGTTACTGCGTTTTCTGAAG
ATGGATATCCATCAAATAAAAATTATGAAATAACTACTGGTCAACTATCTATTTTAAGAA
CAGTAAACGATAAATTATTGGCAAAAACGAAATCGCCATCATTTACAGAATTAGAAATAG
CCAACTCTCCTGATTTTTTTATACCAGGTGAAGATTCACCTATTACCATAATAGAACACG
TTGGATCTCCTCAAACAAAATTTATAGATAATAGTTTAAAATCGGAAATAGTATTAGCAG
AAAAACAACGACAACAACGCGTAAATATAAGGGTATCGGGGTTAGAGACAGTGATAGAAA
AAGAACCTATAGAGGAGCACATGCGAATAAGTTCTATTCCATCTAAAACACCATCGCTTG
GTGTTATGTTTGATAAAGATAAAAGGATAAAACTACTAGAGGATGAAATATGTGAACTTA
AAACACAACAAAGTAAATTACTTAATACCAATAATAATTTAGATAATTTTACAAAATTAT
TATTTGGGAAGAATATTCACCAGTCTTCAGAAATAAATAAAAGAATAGCTATAGTTAACT
ATGCGAGCCTTACAAAATCTGAATTAACATTGGAAGATTTAGAAATATGTTCTGAAGAAG
AAATAGATAAAATTTATAAAGTTGTGAAACAACATAATGATAGTTATAAAAAAAGAATTA
TCGTGACCCATTTTATAACTATTATAATTATAATATTGGAACAAATATTAGTCAAATTAG
GTTTTGAAGAAATGAAAGGTGTTAGCAACGAACTTACATCAGAAATAATTGATTTAAACA
TAGGAGAAGATTGTGAAGCAATAGCTGTAAAAATTGGTATAGTTAATAGCCCCATTATTA
ATATTGTTATATTCTTAATTAAAAAACTTATGACAAGGATAAAACTTTGTTAATCCATAC
CATCATCGATAGAGTCATCGGTGGTTTCTACTTTATACATTCCACGTTTAATTAACTTTT
TTTTTGATTGTGAAATATTTTTGTTTCGCCTACCAGCATTCACTGATTCTATTCCTAACA
AGTCTTGATTTATTTCACCTACCATACCTTGAACTTCTAATTTTCCTTCTTTCATTGTTC
CGTATACTATTTTTCCGCCATTTGTTACTGCTTGCATTATTTGACCAGTTTCGTTAAATG
TATTTCTTTTTTTAAAAACAGCTCCATTATTAACACTTTTCGAAGAACATACGTTACCGC
TTTTCGAAGTAGTTTGTTTATTGCTGCAAGATTTTGATTTTTTATTTGGTTTTGTTATAC
AAGCTTTAGTTTTTACATTTCCAGCTTTTACTTCATTCTCATCTGTATTATTAGTAGTAT
TATCCTCTGGAGTAAGATTTGATTTTTGAGATGTTTGTTCTCCACTAATGTGAGCAAGAA
TGGTCCTTAGTTGAGGGGTTAGTTTATTTATAGTTTCGATATAATCATCATAACTGCTTC
TAGATAATTTTTTATCAGACATGGTTATAAAAAAACAAACAATTTTTTATTATATTATAA
TTTATATAATATATATTTTTTTTTTATTTACTAGAAAATAATTTATAAAAAGATGTTAAA
TGTTTAGATTCCAACTTATCAACATATCCAGTTTTTAACTCATTCATTTTTTCATATTTA
TCAGCTTCGTGATTTTTATTAGTAGTCGTTTTTTTGTTATATATTCCATAAACTATTAGT
CCTATTACTACGACACAAATGATGACTAAAAATATATCACCAATCATTATTTATGTACTA
ATAAACTTTCTATTATTATGCTCAATATAGTATATTTTTTTTAAAAAAAAAATAAACCTA
GAACTACTTTATTGTCCGTTAAGTTCTATGGCACTTGAATTGTATCTACCGCCATCTATT
AAAACCTTATTAGGAGAACAATATTTGCCCCATGCAGAATAAATAAGCATTCCTATAGTC
ATCACTATTCCTAAAACAAATGCAATTCCGCTCAAAGCTCGCCATACAGTTATCCCGTTG
TTGTTTTTATGTTTAGAAAAATCAACAAATGCAAAAATACATGAAGCCGCAAGTAAAATT
ATTCCACCAATAAGTGCTGTACTAAAATAGTTACTAATCATACCCATTATGTCCATTTAA
CTAACAAAAAAATTAAAACACTGAATGTACAAAGTGGAATATAAACCACATAAATAATAT
TGATTGTATGAAGAAAATAATATTAATTTTAAGTTTGAAGGATAGTTTTAAGTTTCCTAG
TAACGTTATTAAAATTATACCAAATAAAATAAGTGGTTCATAATTGGTTATCATTTACTA
GCCTAAAAGGTGGGAGTTTATTATCACGTTTAAACATGATGGCTATCTTACCATTCCACT
TTGTTCTTTTAATATAAACACACAATAACATTAATTCTACCAACGATGGATTTATTAATA
ATATCGTTTTGCTATCATCATTGTTAATTTTGTTAAAATTTTTAAATGTACAAGAGTTGT
TGGTGGGAAAAGAAATAAATCCTTTTTTATCATATACGGAACACAGAGGCCATTTTTTGT
AAACTATTATGGTATTATCGTCTACGAACATTTATATTATTTGTTTTAATTTTTTTACGA
TTATATATTACCAAAAAATAAAATAAAACAGCAAGACAAATAAAAATAAATGGAAATCCT
ATTATGTTAGGAAGATCTCTTTTTTTTTTAGCTTTGGGTATTCCAGGATCAAGATCACCA
ATAATATTTTTATTTTTACTACAATCAGATATTAGATCAATTTTAGAGTTCTCTAAAGTT
AATGAATTAATATTTATGTTACATCCTATATATTTGCATCTAGATCGTTGAATATCTTGA
TCATATAATAACCATTTTCTATCTCTAGTTTTATCAGTACATTCGTGTAACAAACATACT
CTAGGGCCTAAATATCTATCGAACGTAATATTATTTGGAGGTGACACACACCAACAATTT
CTGTTTCCTTTATTCTTATTACAGTAACTTAATAATGCTATATCTCCAAATGTAAAAAAA
TTAGGTCTTACAACCCTAATAAACTCAGAACAATATCTTTTATCCATATTATTAGAACAT
ATGTCTGTATATGTACTTAGTGCTATTTTTCTTTTTGTTCTTAGCCATTTTAAACATTGT
ACATTATCAGGGTTTGATTTACAAAAAAAAGACATTGTATTATCACAATGAGATGTTTGG
TATTCGTTATTTAACTTTTTAGGACAGTTGTCAATACTAGGATTTGTACAACATTTTATA
ATATCATCATCGTTAATAAAATAATCTTTTTTTATAAACTTACATTGAGTACCTTTTAAT
ATGTATTCCTTTGCGGATTCTGGGATTTTATTATCTAAGTAATCCTCAGTAATATCATTT
GTATATAATATCATAGATCCTGGTCTAAAACTAAATGATCTGCATGAATCTCCCTTAACC
AAAATGTACTTTTTTGATATTTCGTCAGAAACAAAGTTGCCACAGTGAGATATTTTTAAA
TTATTGGTTAAACAAAAATTAGGTAAAATTTCCGATTTTTTATCATCGTTATATATTTTT
TGTTCTTCTAAAAACGTTATAATTTTATTATATTCAGGATAGTTAAAATTTATAAACATA
TACTTTTTATTATAATCTGCTAAATCTTTTGATACGTTTAAATTTGTTACAGATACAGAT
CCACCCATTTATTTTATATTTAATTACTCTTCGTAAAAACTTGGTCTCTCTCTGTATTTG
TTACCACCTTTAAGGTTTTTATAACACGCTTGATCTTGATCAGAAATTTTTGAAATATTA
AACGCATAAACACAAAATAAAATTGCTAGAATAATGTATGAAATAGTGTAAGCTGTATTA
GATATATGTCTAAAAATCAAAGTAATTATAGAAACCGACACGCATAAAATAAACATAATA
ATTTGTTTGTTATTACCTACCCCTCCGATGAATTTTTGTATTGATAAACAATACGCAATA
ACTAAAGAAGGTAATGGTAACAATGCAGACGCTACAGCAATCATAATAACCGCAATAATT
GGAGTAGTCGTGATAGCTAAAACAAATAAAATCAATCCAATCAATGCTCTAATATCACTT
CTCATGAGAATATTAGGAAAAAGATTTTTTAATGAGTGATGTTTTATTTTATATTCTTCT
CCTTCTTCATGATGTTCTTTTGGCAAAAATGATTCTTCTTCTTCTCTAGTAAATAATTCA
TTATCAGAAACGCCCGCTCCTGCAGTGAAGTCACTAAACATATTATAATAACTTAAATAA
CTCATTTATATATTAAAAAATGTCTATGTATTATGAAATAGACCATAAACTATATAGTCA
GATAAAAAGAATTATAGACGATCAACAATTATTTCTATTTAACGATAAAAAAGAGTTTGT
AGAAGTTGAACCAAAATCTATGTTTAAATTTATATTACCTATTGGTTTATTCTCATCTGA
AAGTTTTCCATTACTATCGAAAATCTTTACAGAGAAAAAAAATTACATTATTAATTTAGA
TGCAATAACTTTGCCTAATTTATATCCTCTTCAAAAAAAGGTTGTATTTAAAGTATTATC
TTTAATGCGTGAAAAACTATTACAAGGAAGACCTATGTATATAACATTACATCTATCTTG
TGGATTTGGAAAAACAATAACCGCTTGTTATTTAATGTTGAGACATAAGAGAAAAACTGT
AATTTGTTTACCTAATAAGATGTTAGCATCTCAATGGAAAACAGTTATCGAATCCACTAA
GCTGAGTTATATAATATCCTTAGATGGTGTTAAAAAGTTAATGGATAAGTTAAAATTTGA
AAACGTTGACGTATTGATAATTATTAATAGGCATTTATCTAATGAAGATTTTTGCAAAAA
AATATATAGCGATTATGATACTTTTATATTAGACGAATCACATATGTATAATTTAATGAA
CAATTCTATACTAACTAGATTTTTAACATTTTATCCACCAAAAATATGCTATTTTTTAAC
AGCTACTCCTAGAAAATATAACAGGCTTTATTGTAATGAAATTGTTAACATTTTAAAAAT
TACTGATATGGTAAAGACAATTAAAGTTGTTGAATACTTTTTTGAAAATTATTCGTCTGT
ATCTATACGTAAAATGTTAAAAAGAAAACTTGACAATGATAAGTATCATATATACACTGA
AAAAATACTATCAGAAGATTTTCCAAGAAATGAACTAATATTAAAAACAATTTTTGAAAA
TTTTAAAAATGATATCATAAAAAGAACTATAGTTGTAACAAAACTAAGATCGCATATGAT
GTTATTATATAGCGAGCTAAATAAAATTTTTGGAAACGAGTTAGTATTTTTAGGGGATGC
AAAAACCAAAAGCTCATATGAAGTAGTAAAACGTATAAGGGAAAAAGAAAAATTTATATT
TGTTTCAACTATTAATTATTCTGGTACTGGATTAGATATACCAACATTAGACTCTCTAAT
TTTGTGCAACGTAGTATTAAACACCATTCAAGTTGAACAACTATTTGGAAGAATATGTAG
AGAAAGCAACCATCAAAAACGAATCGTTTTTCTATTTCCTACTACGTCAATAAAAGAAAT
TAGACACTTAGTTGGGTTTTTTACACAAAAAATAATATCGTTTTCAATGGAAAAATTAGG
ATTTGAAAAAGAGATAGAAGGAAACGATAGAGGAAAAAAAGAACTTGCTTTGTGTAAAGC
ACTTAATTTACAAACCCATTAAGCATTCTAAGTTCAGACCCACACGCAGAACATGTTAAT
ATATTTCCCTTTCCACCAACTTTGTATTCATTTAATGATACCTTTGTTATATCTGAAACT
TTTACTAATTTTGAATAACACGATGAGCATGTCATGAATTCTTCATCTTGTACAGTTGTT
TTTGGTTTTCGTTTCTTTTTGCGTTTATTACCTGCACTATCTTCCATTTATGTAGTAAAA
AATAAATTTAAGTAAGCATTTGAACAGGATCTCGAAAAGTTTACTATATCATTATCATTA
TTTTCACACGATAAATAATTATTTTTATTTGCTTTTTTTATTTCAGAACACCTTAGAGGT
TTTTGTTTATTATTATCAAGTAACATTTTTGCAGATAATCCTGAAATATTAAAATCATAA
TAAAAAAGGTTATCGTCTACACAAATAAAATCCTTTTTTATGTTTTTATATTTTGTATAT
GCGTCGTATTCACGTTTCAACTTTTCAGAAACAGTAGGAATGATAATATTAAAAATAAGA
ATGAAATAACATAAAATTAGAAAAAGGCTTATCATGACTACAGAAAGCGATTTAAAAAGT
TTAAAAGAGTTACTAAAATTAAAGAAATGTATAAATATAGCAGACCAAAAAACAAGAGAA
AAATATAATTCTATCGTTGAATGGGCATCGAATAAGTTTTGGAAAATAAACACTTATATG
GTTATAGATGCTGAAACTTCTATTAGTGATTATTACAATACTTCAAAAAAAGAATCATTT
ATTTTAAAAAATGGAAAATATGTATTTTTGCCCATGTGTTTTGGTAATGTATTTATTTAT
TTTAAAGGAACTATGATGGAACTTGGATCTGGAAATATACAATATATTGATATTAAAATT
AAAAAAAAGATAGATAAGTTATTAAAAGAAAACTTAGATATAGAATTTCTTAGATTTGTA
TACTTTAAAGGAGAGTGGATATTAGAAGATTGTTTTTCAAAATGTAAATGTCCGATAAAT
TTTTTAAAAACGGCATCAACTAATGGTCTAAACACTGTTCCATACATATTATTAAATACT
AAAGAAATAATATTTACAGAAGATGATTATGAGAATATAGATTCTTATTTTACGTTTTAT
ATAAAGGAACCTTTTAAAATTAGTTCGTTGTGTTATATAGAAGAAGGGAACAACGAAAGA
AATATAATAGATTTCTATAAAAAAACATATGTTTTTGTTGAATCTATAAAAATAGAAAAT
ATACACAACAATTATTATATTCCTAAAATAGTGACAAAATCAAAAAATGTGGTGTTAGTA
AGGGATATAAATCACTTGATAGAATCTAAAATAAAAATAAATTCATTTATAAGAGTTAAG
AAAAAAAAATACTTTTTAATACTAGACAATAATTCTATTTTTTCATTAGAGAAACCTTCA
GAAGCATTTTGTAGAATTATGAAATATATAGGAAATGAATTTTATGTTAACGGTAAATAT
CTATCAAAGGTTAGTAATGATATAGAAATAAAACATTTATCTAGTAAATTGGGATTATTA
TCATCCACATTAAGTGAACTTATTACTGAGATTAGCCTGTGTGATAAATTAAGGGAAAAA
ATAAAAAATCAATCAGTGTTTGAATTTGTAATGGAATGTTTGGAATATCCAAAGGCAGAT
TTTATAACATTAGTTAATAATATGTCATTTGATGTAAAAAATGGTATTGTTTTAAATTTT
AAGTTAGAAAATATAAATTGTTTAGATAATCCAAACATATCTGCAATATATGGTAACTTT
AATAAGTTTATATCATTATTTAATATTTTTATAGATGTCAAACAATCATTGTTTAAAGCA
TATTAAAAAAGAGGTTATTTGTGCATTTGATATAGGTGCTAAAAATCCAGCTAGGACAGT
ATTAGAAATAGAAAGTAATAATATAAAAATAATTGATATATCGAAATTAGATTGGTCATG
TAAATGGGAAGAACAAGTTGCTAAAGATTTATTTCAACATAACTATAATTATGTACTATT
GGAACGACAATCAAAAAGATCTCCATATATTAAATTTATCCATTTTATTAAAGGGTTGTT
ATACAATTCTGATACAAAAGTAATATCAGTATCGCCGGTAATGGTTGGTTACTCATATAA
AGATAGAAAAAAAAAATCTACAGAATCTTTTTTAAATTGGATGAAAGTATTTGGATTAGT
AAATTCTATCCCAAAGGGAAAAAAAATAGATGATGTAGCAGATAGTTTTAATATCGCACT
AAGGTTTGTTTTAGATAAATGGGATATTAATTATATTCCATATAAAAAAAAATAAAAAAA
ATAGTTAAAAAACCATTTAAAAAATAATAATGGATGAACTATTTACATTTTTACATAAAA
TAGAAAATGAGTATTCTAGAACTATATTTAATTTTCACCTTATAAGCTATAAAGACAAGT
ACAAAATATATGATATAATGAAAGAAAAAATATCAGTGGAAAACATTTTTAACAATATAG
CATTAACTGATGAAATTAAGAATAATATTAAAAAGTTGGTTTATTGTGATATCCATTTAA
CAAAGCATATTATAAACAATATAGTTTATCCTAAATATGATAATTTAAATAAAAACAATA
ATTTAAAATTTTCTCAATTTTTTGATATTAATAAAGATGATGACTGCATTAGTTTGAGAA
CTGCTGAAATATTTGATAATGATAAATCATCATTAATATCTTATATAAAAACCACCAATA
AAAAAAAAAAAGTTGATTATGGTGAGATAAAAAAAACAGTGAATGGGAACACAAAAAATT
ATTCAAATTATTTTTCCGGCAAAAAGTCTGACGATTATCTTGTTACTACAATAAATACTA
AAGAATCACAGCCATGGATAAAAACAATTTCTAAGCGTATGCGAATAGATATTAAAAAAA
ATGCAATCATAACAAAGGGAAAAAGTTCAATTTTACAAACAATAGAAATAGTATTTGTAA
ATAGAACATGTATAAAAATTTTTAAAGATTCGACAATGCATATTATATTATCAAAGGAAA
AGGATGAAATTGGTTGTGTTGGAATTATAAATAAAATATTTCAAGTATATAAAATATTGT
TTTGTTTACTTTACGATATTTCAAAAAATGAAAATTTTAAAAATGCATTTGATAATTCTG
TATCTATTTTAAACTTAACTAAGTTTGATGATAAGATTGCAAAAATAAAAACAGTAAAAA
ATGAATACGGGTTTGAAAACTTTAAAATTGGAATGTTTAATTTAACATATAACAAACCTA
TTTTGCATACAGTATTTCCGTCGTTGCTAGATTACGAAAACAAAATAAAATTTTTTAAAG
GAAAAAAACTAAATATAGTTGCTCTTAGATCATTAGATGAATGTATTCAATATGTGTCGT
TAGCAAATAAAATATTAAAAAAGATGGCAGATCGGTCCGATATTCTAAATAATTTAAATA
TAGAATCTGAAAGTATAGAAATACTAAAAAAGATATTGTTTAATTAATTTAAAGTGAAAA
AAAACACTATTTTGAAAATGGACCAAAGATTGGGATATAAGTTTCTTTCTCCTGATCCAA
AAATCGGAGTATTTTATAGACCGTTACATTTTCAATATAAATCGTATTCAAACTTTATTA
ATTACAGATTACAAGAAATTTTATCGGTTAAAAGAACTATATTGTCGTTTAAAAATGACA
CTGAAAAGATTATAATCGAAATTGATAATATAAAAGTAACACCGCCAGAGTATTCACCTA
TTATAGCTAGCATAAAAGGAAAGAGTTATGATGCATTAGTAACATTTACTGTGAACATTT
ATAAGGAAGTAATGACAAAAGATGGAACTACTATAACCAAAATTAGTAGTTATGAAGGTA
ATGATTCTCATTTAATTAAAATACCATTATTAATAGGTTATGGAAATAAAAACCCATTGG
ATACAGCAAAATATGTTGTTCCGAATGTTATCGGTGGTGTATTTATTAATAAACAATCTG
TTGAAAAAGTAGGAATAAATTTAGTAGAAAAATTAACAACATGGCCAAAATTTAGAGTTA
TTAAACCAAATGCGTTTACTTTTTCTTTTTCATCAGTTTCACCGGCTCATATACTACCAA
CTAAATATAGGCATTATAAAATACTAATGGACTTATCTCAATTAGATAATTGCTATATTT
CATCGACTAAAACATTCATAACCGTTAATATAATTTTATTGGTTCAATATTTATCTAGAG
TAAGTTTAAGCTTTATAAAACACAGTTTATCTTATGACATGCCTTCAGAAATTTCGTATT
TGGTTAACACAATAATAGAAAGTACAAAAGAATTGATAAAAACGATAAACGATTTTGACA
TTGACGCATACATTAATGATTTAATAATATCTGAATATAATAAACAAAAATCACAATTAA
TGTTGGAAGAATTTAAACATGAAATGATAAATAATTTTCTACCACATATGAATGACACAC
CTAACCAACTAAAAGGTTTTTATATTATGTCATTATTAAGAAAATTTATTTATTGTATTT
ACTACACGTCTAGATATCCTGATCGTGATTCGATGGTTTGTCATAGAGTTTTAACATATG
GAAAATACTTTGAAATTTTAGCACATGACGAGTTAGAAAATTACATAGGAAACATACGAA
CAGACATTATCAATAATCATAAAAATAGAGGAACTTATTCAGTAAACATACATGTATTAA
CAACACCGGGATTTAATCATGCGTTTTCTGGATTATTAAGTGGAAAGTTCAAAAAAACAG
ACGGTAGTTACAGGACTCATTCACATTATTCTTGGATGCAAAATATATCCATTCCAAGAA
GTGTAGGTTATTACCCGGATCAGGTTAAAATTTCTAAAATGTTTTCAGTAAGAAAATATC
ATCCAAGTCAATATGCATACTTTTGTCCTTCAGATGTTCCTGAAAGAGGTCCACAAGTAG
GTCTAGTGTCACAATTATCTGTTCTTACATCTATTACCAATATATGCACGAATGAATATT
TAGAATTAGAAAAAAAAATTTGTAATTATATACGATCATATAACCATAACGATATAAGTT
ATTTTGAAACTGGGTATTATATAACATTAGAAAATTCATTAATTGCTTCACTTAATCCAA
ATTTGGTTGATGATTTTGTAATTGATTTTAGAAGAAAAAAAAGAATGAACTATTTTGGAA
ACTTAGAAATAGGAATTACGTTGGTTAATGATCATATGAACGAAATTAGAATCAACATAG
GAGGGGGTAGATTAATTAGACCATTTTTAGTTATTGATAATGGTAATCTTATCATGGATG
AAATATCTTCAGAACTTGAATTTAAAATAGATGATATGACATTTTCTGATATACAAAAAG
AATTTCCACATGTTATTGAAATAGTTGACATTGAACAATTTACATTTAGCAATGTATGTG
AATCAGTGCAAAAATTTAGAGCTCTTCCAAAATCTGAAAAATGTAAATATCATTTGTGTG
ACTTCCCTGCCGAATTTAAAGATGGGTATGTTGCATCTTCACTGGTTGGTATAAATCATA
ATTCTGGACCTAGAGCTATTTTGGGATGCGCACAAGCAAAGCAGGCCATATCTTGTTTAA
GTTCAGATATACGAAATAAAATAGATAATGGTATCCATTTGATTTATCCAGAAAGACCTA
TTGTTATTAGCAAAGCATTAGAAACATCTAAAATAGCGGTAAATTGCTTTGGGCAACATG
TTACTATTGCATTAATGTCTTATAAAGGAATAAATCAAGAAGATGGTATTATTATTAAAA
AACAGTTTGTAGAACGCGGAGGTTTAGACATAATAACTGCTAAAAAACATCAGGTAGAAA
TTCCATTAGAGAATTTTAATAATAAAGAAAGAGTTAAATCTACTGCTTACTCAAAGTTAG
AAAGTAATGGCTTAGTAAGACTAAATGCGTTTTTAGAATCAGGTGACGCTATTGCCAGAA
ACATATCGTCGCGAACATTAGAGGATGATTTTGTTCAAGATAACCAAATTAGTTTTGACA
TATCTGATAGATATACTGATATGTATCAATCACGTGTTGAGAGAGTTCAGGTAGATCTAA
CAGACAAAGTAAAAGTTAGGGTTTTGACAATGAAAGAAAGACGGCCAGTATTAGGTGATA
AATTTACTAGTAGAACTAGTCAAAAAGGAACAGTAGCTTATATAGCAGATGAAACAGAAT
TACCATATGATGAAAATGGAATTAAACCAGATGTTATAATTAATTCTACATCTATATTTT
CAAGAAAAACGGTTTCTATGTTAATTGAAGTTATATTAACATCAGCGTACGCAAGTAAGC
CATATAATAATGATGGTAAAAACAGACCAATATGCTTCCCTAGTAGCAATGAAACCAGCA
TTGATACATATTTGGATTTTGCCAAAAGATGTCACAGAGATAGATATCCAACTTTATCAG
ACGATGATATAAATGATAAAATGTTTTGTGATACAATTTTATATGATCCAGAAACAGATA
AACCATATTCGTCAAAAATATTTATGGGTCCGATATATTATCTTAGATTGCGTCACCTAA
CTCAGGATAAGGCAACAGTTCGATGCCGAGGTAAAAAAACAAAGCTGATACGTCAAGCTA
ACGAAGGGCGTCGACGAGGCGGTGGTATTAAATTTGGAGAAATGGAAAGGGATTGTTTAA
TCGCACACGGTGCAGCAAACACGATAACAGAAGTATTAAAAGATTCTGAAGAGGACTATC
AAGATGTGTATGTTTGTGAAAACTGTGGAGATATAACAGCACAGATACAAGGAAATAAAG
TTTGTATTAGGTGCTCTAAACAAAATTTATCTACTATACTAACCAAAGTTGATACAACAC
ATGTAGCAAAGGTTTTCATAACTCAAATGAATGCAAGAGGCGTGAAGGTTAAACTGGAGT
TTGAAAAACGGAACCCATTATTTTATAAACCTCTGGATGTAGTAGATTTAAGTCCTAGTT
TTTTGTAAAATGTATACTCACTCATAGTGTTGTACTTCGTCCTGTTTGAAAATCTACCTT
TTTTGTTAAAACAATCATATTTTTTCTAATAGTTTCTATATGATTTTCTAATCTTTTAAT
AATATTTTTTAGTGAATTGCATTCTTTTACTGACGTTTGAAATAGTTTTTCTAATACTAA
CAGTCTTAAAACAAAATCTTTTATTTGCATTTCTTCGTTACTAATGAACGAATCTTTTAA
AATGTTAGAAATTTCATCGTCGTTGATAGAAATATAACTGCTATATCTTTCATTAATTAT
TTTATTAATATCATTTTTTATTTTTATCATATTTGGTTCTTCATCTCTTAAGTCCAAAAG
TTTATCTTCATAATGCCCGTGATCAACACTAGTTTTCTCTATGTGATTTATATTTCTTTC
ATTGGTTTCATCATCGTCGCCTGGAAAGATGGATAACGCTCTGTCCATTTAAAACATAGA
TTTTAAAAAAATACACTCTTTACTTTTTATACCATTTTGTAATATACATGGATTTTTAAT
ATCGGAATGAGTTGATTGCGAAAATGTGTAATCTATACACGACTCTAAATTTTTAAACTT
TCTTATTTCTGATCCATTAGATTTAAACCCAAACATTGATACAGAAACATAATCATTGTC
AAGTTTGACACATCTCCACTTTTGTTTAGGATCATAAATGTCATCGTTTGGATCTTTTAT
AGTTCTATCAAGAGATAAAGTATTTACTGATTTAGAAAACTCAAACGCTGAATGAGCTGA
ATTAAATTCTTTTATGTTGTCATAATTTAGATATATTGAGTATAGTTGAAAGATAATTAT
ACAAACAGCTACTGTGGATAAAATAATAAAAAAAATTGTTATTGCGTTCATTTACACTTC
TAAATAATTATCGATTTTTTTAAATGCGTCTGATAGAGCTTTCAAAAATGTATTTATGTC
TAGTTTTGTCATATCAAACCTATGGTAACTATTTAATCTAGAATTGCATCCAAAAAAGTT
TACCACTGTCATAGTTAGCAAATCATTTACAAACAGCATTCCAGAAACAGGATTATAAGA
GGAACTTGTTGAATTATCTAAAACCGATGTTTCTAACTTATGCAAATGTACATCTGAAAC
TAGTGATCCCTCTAAAAAGTCTAATATTTCTTTCATATGTGATTTAAAATCGATCCATGG
ATAATGTTCTACATAAAATGTTAATCTACCTAATGGTGCTGTAACTATAAACGGTATAAT
ACTTTCAAAGCTTGTTTTTAACGTAGGTTTGATGTTGTCATATTCTTTATTAAATGTTTC
AATATTTATAAATGTTAATCCCTCTATTATTTTTTCTGTAATTTGAATGTTAGAACTAAA
CGCTATAATTTCAATAACTTGTAAATTTTTTATTCTATAATCTTGAAAAGTGTGTAAAAG
TGTTTCATTTAATTCAGTAGGTTTATCTATTTTTATAAATTTATAATTTTCTAAATCTAT
AATATAATAGTCGAAATCTCCCAATGTAATAATTCTTTTTTTCTCTGATTGGGATTTTTT
TAAATATACACAAAAACCTACTTCTTTTCTTAAAATTTTCGATGTGTAATTATAAAATAT
CTTTCTTGTAGGCATATGCTCTATAGAAGTTAACCATTCTTCATTGACGGCAGTTGTATT
ATTTGATAAAACCACACCTGTAGTTAATAACGGCCATCTAACTCTATTGTTAAATCCATG
TTTTATAAATGTTGCCAAATCTGGATTTAAATCAATAACGATTACCTTCTCTTCTCGGAA
CATAACTTAATTGCTGATTTTCACTTTTAAAATTTTTTTTTGACTTTTTATTTAATGATA
AAACTCTAAGATTTATTTGAGATATTATTTCTTTAACTGTTGATAGAGTGGCAGAGAAAT
CATTATAATCTGATTTAGTTGATAAATTTGTTATTAAATGAATAAAATTAGATTCATCTA
TATCTTCTTCACTCATTTAAAAAACTTATAAAGCAAAAAAATACTTATTCTGTATTATAA
TCAATAGATGGTATAAATTTTAATATCAATAGTTTACAAATAGTACCTTTTCCATCAACT
ATATAACATTTGGATAATATTTTAATTGCTTCATTTAAAAAGTTATTCATTTAGTATTAT
TAAATATTATTTACATTATTTTTCATACAATGATAATATTTTTGTTAAGTTTTTCTTCAT
ATGTGAAAATTGTTTTAAAAGGATACTTGGATCAACTATATGTTTAATTACAGATTCATC
AGCAGTATCATAACATATTCTTTGTTCACCATTGCTAAAAACAGAATCTTCTATAATTAA
TACTCTTCTCTTAGAAACATTGCCTGCCCTCATCAAACTTACTGATTTTAACAAATCTTT
TTTTGACCCAGTAATCGACATAGATCTCAACATATTTTCTATATCAGAATCTGACACGTT
ACAACAACAAAAATGTGTTATACTTGTTCTGCCATTAATCGGAACATGTTTATATGTCTG
ACATAGTAATATTATTGAAGTATTAAGATGTCTTCCATGATTTAAAAAATCCAACAAACA
ACTTGATTTTGTTTGTTTATCCCCCAAATCGTCCAAAATTAATAAAAACATATCTGCTTT
TTTATTTCCCTTTGTTTCGACATATTTTTCAATTTTTTCTTTTGTTGTAATTAGTGCATA
ATCAAGTTCTTCTGGAGTCGTCACTTTATTGACATGATCAGGCCATATATAACTATCATA
TGCAGAATTGTAAACAGGAGTAAATAAAAATATATGTTTGTATTTTTCAACTAATGTACT
AAATAAAGATAAAAGATATGCAGTTTTTCCTGATCCGGATCCACCAACTAATGCTATCCT
AAATGGATTTGTTATTAAACTATTTCTTAAAAAATGTTTTTCCTTAAACCTATTCATATT
TATAATTACTGTTATTAGTTAATTTGGTATTATTAATAATAAATGTAGAAAAATAAGCTA
CAAATATCGAAACAATTAAAACTTGTAACTATAAAAAAAAATACGTTACAAATAAAAGAA
CTTTAAAATATGTTAGTTGATATTCAAAAGAGTGGAACTGAAACAGATTATGATGAAAGT
AATAATTTTACAGAATTTGCAGGCTCCACTATATACGGATATGGTTTAAAATCAAAAAAA
AATATAAAAAAAAAAGTAAAATTAATTAATTTCTGTATAAAAATATCAATTATGACATCA
ATGGTCTCGTTAATTACAATAACAATTCTTTTAGCATTTTTTAATAATAATAATACATGT
GAATTAAATCAATTTAAGGAACACAAACCGTACTTTTTAAAAAATACAAATCCTACTACA
TATAGTGACGACGATACTGAATCTGAGTTAAATGTTTATAGATCATGTAAAGGTATTGTT
TATAGCGGGTACTGTTACACTTTTAACTCAGAACCTAAAAGTTTTAATGATGCATACGAT
GATTGTGAAAAAAAAAATAGCGAATTACCATCAAATAATTTAATGAATGATTGGATAAGT
GACTACTTAGATGGGACGTGGGGAGAAGACGGTAACGTACTTTTTAAAGAAAAAAATCAA
GAACTTGAAGCTATAGATATAAGCGATGAGATGAGAAGCTATTACTGTGTAAGATCTTTT
TTTTAAAAAAAAAAATAAATTATTATATTACTATAAATGAAGTCATTAAATAGACAAACA
ATAAATAAGATTAAACGTGCTTCTGCACCTACTGCTGTTTTTATACTAGTATTAACTATT
GTTAGTAGTATATGTACTGCAATACGATACAAAGATGAACTATTTCCTAATGTATGTAAT
AAAGGATGGGTACCATATGATGATAGCTGTTATTTAAATTCGAGGCTTCAACTTTCATTA
TATGGTGGTGTAATGTTATGTAATAAATATAATGCGAAGATACCTAATGTTAGTATTAAA
CATTTAAAAGTAATCTCGTTAACTTATGGTAGACAGTTTTGGTATGGACTCGTAAAAAAA
AAAAATAATATATGGGTAGATGTTAATAGTAATAGCACTGTAGATATGAATAAAAACATA
GAACTTAGTAATATAAAAAAAAGTAGTAAAGGAGATATTAATGCATGTTATGTTTATAAT
TTTGGCCAATTTAAAAATGTGTCGTGTAACTACGTAAGTTATATAATCTGTGTTAAAAGG
TTATATAATTGAAAAATGAGATTACCTAAATAGAGGAAAAATGGATTTTAACTTTATTTT
CAACAAAGACGAAGATGATATGTATACGTTAATAACAACTTTAGGTGTATTAAAAATAAA
AAAGAAAGAAATATCAAAAGTTTGTAGTGATCTAGACATTAATCTTATAGAAACATTAGG
ACCTTATAACGTAGTATCTTTAAATATATACCCATTTCCTAACAATTTCATAGAACAATC
AAATTTTATTAACTGCTATATATCTTATAATGGGACACTGTTTCACTGTTCTAAAGATGA
AAGACTTAGTATCCCAATAAATGGCTTGTATAGAGGGTTTTACTCTAATAATAGTTTTAT
ATTTTCTTTTGATAAAGAAAATTATGGTAAGTTACTAATTGATGAAAAAGAACAATATTT
TTACCTAGGGACAGCATATGATATAGTTAATTCAAATATCATCGAAGTGTATAATTTATA
CAGGAAAGGAGATTACAATTTTATTATAAATCCATCGGATATTTTTTTAAAAATGATAGC
TAATCAATCAAAAATATGCTTAACTGATAAAAGTGGGTGGTGTATTGTGGATATAAAAAA
TGAAATAGAATATTAATTATGAAAATGTAATAGTTTTGTGTATATTATAACTATGATTAA
CAGAATAAATTTATCGTATGGAATTGTTAAATATATTAAAGCTTTGTTATTAAAAGAAAA
TATATCAGAATCAGATAAAAGTATTATTAAAACAATAATAAATGAATCTATTTATCCACA
TAATTATGTTTATAATATTTTAGATTTTAATTCACTAACGATAAATTTTAACACATGTGA
AGAACGTAACATAATAGATTTTAAAGATGTTAATATAAAACCACAAAGGTGCATAAGCTA
TTATAAAGATTATATATTAGAATCTAGCGAATATATGTTTATAGTTTGTTTAAAAGGAGA
AACCATTATAAAATGTTATAATGACAATGTAATTTCATCTAACAAAGTACAAAAAGGAGA
AGCTTTTACATTAAATATAAAAACTAGATATATCACAATAACAAAAAATAGAGATCTACA
TCTAGCGATTATAACATATACCACAATTTATCCATTAATATATTATAAAAATATTGTTTT
TTCAAAGGATAGTTCATTATATAACATTTTTTCCGGATACAAATTTGCACTTTTTAGAAT
TTCAAGCGACGATGATAAAGTTTTAGAAGATATAATAATTTTGAATGGGAGGTACTATTA
CAGCAATTCAATGGAAAAAGTTAATATAATTAATATAAAGACTCTATTGGATAAGTACAA
TATAAAAATTAATAGTTTTACACAAATTGATTATATTCCTAAAAGCTCGCACAAGGCATG
TGTAGAGGCATTAGAGTTGTCATTAGATGATGTAACAGTTAGACAAATTTATGATGGTAC
TTCTTTTAAAGCTGTATGCTCTAAATCTGGTATCAAATATAAAATAGTAATTTTGTATTG
TGTTCTTTGTTATAAATAATCTTCTTCTTTTTTTTAAAAAAATACTGAACAAAAAAGCTT
TTTTACATGGTTAAATAATGGGAATAGTATCTGTTGTATACGTTGTAGTACCATTTTCAT
TTATTGTTTTACTCTCATATATATTTTTTGAATACAAAAATGTTATTAAAAAAATGTTAT
TTAAAAAAAAAGGGAAAAATCAAAAAAGAACATGTGTTAGACTTAATTCAATCACTTATT
CAACAAATAGTATAGAATCCACTATATCAGAAAGTACTTGGTCAAATTGTAGTAATGATA
CATTTGTAAAAAATGAAAAAGAAAATGTAGAGATTGTTGAAATTAAACGTTGTGATAATG
ATTTAATTGAAGAATGTAACAATAACGTTTTAGAAAATGTGTGTACCACAAATACAGGTG
AAGAAAATTTAATTTGGGACGATAACAACGTTTATGATTTACCACCTAACGATTTGAGTT
GTAACAACGATTGTGATTATACATTACCTGATGATAATGTTTCAAACATAGAGGAAAAAA
TAACTAAGTCAATAGACAAAAATAATTCCGAGTCAAACTATTATAATTGTTGTTAAAAAT
TTTAACATGAAAAATAAAATATTTATGTCGATTCCATTTTTTGATATAATTAAAATAAAA
ACGCAAGTTTTAGATTTACTTTCTATGAACATAACAAAATACTATAATGAAGAACATGTA
AACATTATAGTAAAAGAGATAGAACAATATATTAACGAAAATGTATTTGTAAAAAATTTA
ATATCGATACGATGTTTTAATAAAAAAGGATGTGATAAAAATGAACAAATTTTTAATACA
TCTTTTTCTAAAGCACTTATATGTATTAAATCAGCAAAGAAAGGTGGGGTAATGGTTATT
TTTAATAAAGCTACAAAAAATAAAAAAGTAGTATATCCTAGTTCTAATCATATAATATTG
TTAAATCCATTAAGTTATTACACCATTTCTCAAGTAAATAGGGGTTCGGTAATAATGATG
GTATTGGATATTGATATTCCAAGTATGAGAATAATGTATAAAAGCATAAATAATGTAAAA
TATTCTAATGTATTAGCGTTACTATGCCCGTTTTTAAAAAATGAGTTTGTATTTGCACTA
AAGCAATTAATTAATATAAATAATAATAAGGTCTTATGTGAACAAATAGTTATTAACAGG
GAATACTATACAGTTATTTCGACAAATTTAAAAAAATTCTATATACCATCTATATGTTTT
GGAAAAAAAATAATAGATTTTAACTATGGATATGATGATTTTAATGAAGACATAATAAAT
AAAATAATAAACAGTGATACTCCATTTGATTTTATATCACCAGAGAAAAGTATTATTGAT
GCGTCGTTAGTTTATGAAAAAGTTATATATGGAAAAATAAATGTTTAATTTTATTCTATA
GAAAAAAGTAAGTTTTCGTCTTCTATTATATGAAGTTTTCTGTATTTAATACTAGTATTT
AAAGAAAAGATAAACAATGATAATAAACTAATAAATTCAAAAATAATAACCAATAATAGT
TTATAAACTATTACTTTGCCATATATTTCATTATAACACCCTATAAGGGACATGGTAAAC
ATAATTAGTGATATTATATATGATATAAAATGTAACAAAAAAACTGTTATTAGCGATAAT
GTGTTTTTAAATTTTTTCTTAAAAAATATTATTTGTAATATTATAGATATAAAAATAGAT
AATTGTATAAATGAGGTTCCTAAAATACGTATAAAAATATTGTTTGTGTTTAATCCTATC
ATGTATTGTCCTAGTAACATGATCAGAGTTATAACAAATCCTATGTAATAATATAGATAA
ATTATTTTTTTATCTTTTTTAAAACTAAGTTTGAACTTAATTGTTGTAGCTATTATTTTA
CTCCATAGCATTATAACATAAATAGAAAGCATTATAACAACTGTATTAATTTCCTTTTTA
TTTAACCATTTTATGATATATTTTAATTGTATAGTTTCTTTTAAGAGTATATTATTGTTA
TTAATTACATAACAAGTATAATTTCCGTATAAGTATTTTGAAAAATCCAATATTAGTTTT
TGAGTATTAGTATTATTTTTTTTTAAAAGTGGGTAGTTGTTAAAAAACCAATTAATTGTA
ACATTTTCATTATACTTAACAAAATGATTAATGTTACAGTCGATGACAATTGATTTATTA
CATTTTGAATAATTTATTGAAGAAACTTTGTTTTCTAATATTGAAAAAGATAAATTAATA
TAAATTGTCAAAAAAAGAAATATTATTTTTACTTTCTTTTTTTTAAAATAAAACATATTT
AAAACACTATAAAGTTTATCAAATTATACAAAAAAAAAACGTACTATAAATAGTATTAAT
TAGAAACTAATTAATTATTTTTTTAAAAATAAATATGAAAGAAGTTTATACAAATTTTAA
TATAAGTTTAAATACTACAAATCAAAAAATTGAAGTAATGGGATCGGTTCCTACAATAGA
TGGGAAAGATCCATCTATAGATATTAGAATTATTAGTAAACCAAATAAAGAAAAAAATAA
TTTTGATAACACTAACGAAAATATTTTTTTAGATGATGAAAATTTTATAAAACCTAATAA
AGTTTCTTATGATGAAACAAAAAAAGGAAAAGGAGGCAACATTGAACAAAACGATAATGA
AAAACAACTATTGAGTGATTTTAGTGATATTCTAAACAATGATGAAAAAAATCACGATAA
AGATAAAAAAAAGGTTGTGGTGTAATTTAAGCAAAAATATTGTATACTTTATGTATACGT
TTTAATATTGAATTAATATATAGAGTTTATAATTATGGAAGAACTTGAATGTATGTCAAT
AAAAATAACTTCCGAAAATGGGAGCACCATTTCCATATACTGTGAATCCAAAACTAAAAT
ATCATTAGATATAACAACAAAAAAAAATAACATAAAACCTATTGCAACAAAAAAATATAT
TAAAAAAATAGAAAAAAATGATGATGATGATTTATGTACAGACCAAGAAAATGCAATGGA
AATAGATGGGGATAATGCAACTGATAATAACAAACTATAGTTAGTTTGGTTTTTAAAATA
ACAAATATTGACAATCAATGTTTTAATCATATTAAATGATTAGGAAATATTATGAATTTA
ATAAAACAGTTTCAAAAGCAGTATGTGTTTTGAAAGGATATAAACTTCATGGTGTTATTA
ATTTTGATCAGTTACAAAATGGAATAGTAATTATATCAGGCGTTGTGCTTGGATTACCAG
AAGGTAATCATGGATTACATGTACACGAGTTCGGTGATGAAACTAATGGTTTTTTGAGTA
TGGGGAATCATTATAATCCTGAAAATAAAAAACATGGTAGCCCTTTTAATAATGAGAGGC
ATATTGGAGATCTGGGAAATATTTATTCAAACAAATATGGAATATCTTATATATATATAT
TAGATGGTAAGATCTCTCTTGTTGGAGATTATTCTATTATAGGAAGATCGTTAGTTATTA
GTGAGAAAAATGATGATTTAGGCAAAGGATATAACGTTAAAAGTTTTATAGATGGAAACT
CTGGAAACGGTGTTGCATATGGAATCATTGGAATTGCATAATTTTTTTTTTAAAAAAAAT
ATATAAATTATAAAAATAACAAACACTTCACTCCTTTTAAGCTACTTTTTCTTATTTTTT
GTACGGAAAACGTTTTTGTAAAATCTGACTATAACTATTTAATTCATAAGATAAAATGTT
TTTTAAAAACATGAAAGTGTCATCATGATAATGATATTATTTTTTTATCAGATGATTGCG
TAAGCTTAACTCTATATTATAATACAACTGTTTAAACTAAACTTAAATTGTGTAATGTAT
CTAAAGAAGTACAAATCTATTTCAACAATTCTTATAATGGTCTATTTTTTTTAACTTTTT
TTATGAAATAATAACGATAGTTATTGGTTTGTTAATTTTTTTAGAAAAATGGAATATTTA
ATAATGTTCCTATATGTATTGATGGAGAATTTAATAATAAAAAGTTAAAAGTGAATTGCA
GGAATCTTTTAAAAAGGAAAAAAAAGTGTTGTTATCCACCTTTTGTAAAGTTTCACATGG
AGATTTTATAATGTGGTTAAAAAACATATATTTTTATAAATAAAACAAAAAATATACTTA
TGCTTTTAAAATATGAACATGTGCACATTTAAAAAATTTAGGTCGTTGTGTAAAAGCATT
GCGTTAACACCAAAATATTTAGAAAAAACAAAACTTATAAACAATTTTATAAGTTTACTT
GATTTAGATAATAAGTACTTAGTAATAAGAATGTTATTACCAATGGTCAACAAACGGGTT
TATTATTTAAACGATTTACAAATCATTAAAATTTTTAGTAAAATATTTAAACATGATTAT
AAGACCATGTTAGAAGATTTAGAAAATGGATATGTATCTAATACAATAAAAAAGTTTTTT
AAAATCAGCAATACTAATATCGTTCCTATTCAAAAAAGTATTTTATTACTTAACGATGTT
GACATGTTTTTAAATCATTTAACTACATTAACAAAGGAAAAAGATAAACAAATGTTTTTA
ACAATGATATCCAGTATATGTACCGCCGATGATTTAAAATGTTTTATTTTATTTATCAAA
AATGATTTGCAAATAAAAGCAGGTGTAAAATGTGTACTAAATGCATTAGATAAACATGCA
TATAATCATTTTAAAAAATCTATAGATTTAAAAAAAATAGTATTTGGCATGTCTTTGAAT
AAGTTGAACGATGATAATATGGTACTTTTTACTCCTGTAAAACCTATGCTAGCAGATGTG
TGTAAATCTAGCTATTATGCATTTAAAAAGTATAAAGATGGAATCTGTGCAGAAATAAAG
TACGATGGTGAACGAATTCAAATTCATAAAGAGAATAATTTATATAAATATTTTAGTAGA
AATCTAAAACCAGTTTTATTTCATAAAATAGAGGGATTTGATGAGTTTCTAACTAGCGCT
TTCCCTTTGGCTAATAACTTTATTTTAGATGCTGAATTAATATTAATTGATTTGAATACT
AACAGATTTGTACCGTTTGGTTCATTAGGTATAAATAAAAAAAATTTGTTTAAAAACTCT
AGCACTTGTTTATTTGTCTTTGATTGTTTATTTTACAATAATGTAAGTTTAATAAGTTTA
CCATTTGTTAATAGGAGAAAAATTATTGTTGATAATATCAATGAAATAAAAAATAAGGTT
ATGGTGTCAGAAGCATTTTATGTGTATAAAGAAGATGATTTAAATAAAATAATGGATGAC
GTTATTAAAAAAAAACTAGAAGGGTTGATATTAAAAGGAATTAATATCGATTATGTACCT
GGAAAAAGAGGTTGGTTAAAGATGAAGAAAGATTACTTAGATGATGGATCAATGGCAGAT
TCTGCAGACTTAGTAGTTTTAGGATCATATTACGGTAAAGGGTCTAAGGGTGGCACACCA
TCAATATTTTTAATGGGGTGCTATGATAATGAAAGTAATAATTGGAAAACAGTAACTAAA
TGCTCAGGTCACGACGATGACACATTAAAAAAAGTACAAAAAGAGATAGAGTTTTTAAAA
ATTAGTAAAGATACAAAAAAAATCCCAAAATGGTTAATAGTAGATAAAATATATTATCCA
GATTTTGTAGTTTGTGATCCAAAAAAATCACAAGTGTGGGAAATATCGGGATCTAGTTTT
ACAAAATCAATACATCACACAGCAGATGGAATTTCGATAAGATTTCCTAGATTTAAAAAA
ATTAGATATGATAAAAATTGGTTATCGGCTACAAATTTGAACGAACTTAAGAATTTATAC
AAAGAATCGTAAAATAAATGTTGTTTTTTTTTCTTTTTTTTAAAAATATAAATTTAATAC
AAATAAATAAATTGCTTCCAAAGAAAGCAATACACAATCTATCTGTTGTTTTTTAATAAG
GAATTTGAAATATGGGAAAAGTTTTACTGAATTCATTATTCACTATGTTGATCATATTAA
TTTACAACACATATTGTGAGAAATTAGTTTGTTATAGAAAACTCGGATTATACAATTTTT
ACAATAAGGATATGAGATCACATTCATCATTTGAATTGAATACCAAACGTCAGGACTTTG
ATGTTTTGAGGAAAGCAAATGCTATGGCACTTGAACAAAAAATTAATTGGACAATGTTAA
AAGAAGAAGTAAATGATCTTTTTAAAAAAAATTGTGCTGATTCTGATAATACAATTTATA
ACGGCATATTGTCTGAATCCATAACTTTTGAAATAAATCATGGATTTTTTAATGTGGATA
CTGAAGTCAGTATATCAAAATCATTATTATATATGGATTTAGGAGTAGAAAATTATACTG
ATGTATTAGAAAATCACAACGTTACAATATCAAACATGACAACGATGGGCACACCAACGC
CCTCTACAGTAATGACAACACCGTTATATTTAGAAAATAAAAATAACACCAATGATATTA
AAGTAAAGCTTTACATGGTTAATTCAAGTATTATTCTAACATTTGAAAATATAACAATTG
TTATAAATAATACATGTATTGGCACATCAATAAACAGTATTTATGCGAAAATAACAAGTG
ATTTTATAACTATTAATGTCTCGACAGATCCGTTGTCTACAACACCTCCATTTTTAACTA
AGTCTATGTTTGATAATTGTACCTTAACACTTCCTGTTACTATTTCTCAAGAAGGATATT
ATACAAAAGAATATAATGAATATACTAGTACTACTGAATCATTTACATATAGTTATTATT
CAGATGATAATATGACAGAATCATTTACTACTGCATTTAGTTATTATTCGGATGATACTA
CCACAGCTGAACCATTTACTACATCTAATTATTTAAATGATACCACATTGGAACCATCAT
TTACTACATCAATATACTATTTAAACAATGGTACATCTAATTATAAGAATATTTCATATG
TATACAATAACAAAACAGGTATTGTATTTGTAAAACAACAAAATAACATTTTTAAAAATA
TAACAATACAAACAGAGTTTAAAAATTTATGTAACGAATCAAGTTTAGAAACAAAGGTAT
ATGCTGTAGGGGTTCCGGAAAAGTTTATTACAATTTTAAAGAATATTAGTGTTGAAAAAT
CTAATGACAGTGATTCATATTTTATTTGTAAAATGATCGACAATGGAGGGAATTGCGGAA
TTGATATCTTCATGGATGCTGCAACTAATAATATTAATGATGAACTTGATAGTTCTAAAA
AAGTAAGTAGTATTAGACACGCTAGATCTGTTGATCATATGGAGTTAGATCCATTCTGTT
TGCATATGTATCATGGCATTGACGAAACCATAGATTGTTCACTAAAGAAAAACAATAAAG
ATATTAGTAGCCACACAAACAGAATTAGGAGATCTCCTCCTGATAAAGGTAAAAAACCAC
AAGTTCCAGCAAAAGGAAATTTACAACTAATGAGCGCTGATGAAATGGGTGCTAGACCAA
AAATAAGAAAACAAACACAAGATATACAAATTGGTGCTAGAGGTGTCGATGGCCCAGTTT
CTGGATCAGAAGAAATATATTCTCAAGTTAGGAAAGATCTATCTCAGAAGTTAAAATCTT
TAGTTTTGGACGATAATGGAAAATTGACAACGTCAAGATTGCCTAAATCGACAAAAGCTT
TAATTGGTGGGTTGGTAGATTCCAAGATAGAGACATCTAGTGCTGCATCTGACATAACAA
GACAAATAGTCCATCAACAATCAGGAGATATTTATTCATTGCCTGTAAAGAATAAAGTAT
TTGGTGTAGAATCAAATAGACAGATCACATCTCCAATTATAGACGTTGATACATCATCTA
ATATATACGCAAACGTTTTACAAAAAAGAGATTTTAAAGTTACTTCTCCAAAAAATGTTG
ATGTATATGAAAAAACTAGAACTGATTCTTTTTCAGACGATTCGTATTTTTTGAAAAGAT
CATTTTCTTCTAGTTCTGACGATACTTACTTTTTAAAAGAAACAGATGACAGCGATAGTG
ATATTTTTAGGAGATCTTCAAAAAATGATCAAACTTATTCACTAGTAGGAAAACCATTAA
AAAAACAATCACTTAGAAGGTATTCATCTAGTGATTATGAAACAATAGGAGAAAATATAT
ATGAATCTATTCATGAACCAGAATATGCACTGCTTTCAAAACCAAGAGTTTTTAATCCAC
GAAGTCATATACCTCTACCATCAGTACCTAAGGATGGTATACCATTCACTCAACAAAAAA
GAAAGGTGATTGACATGATTTGTGACTCAAGGTTTGCATCCTCTATATGTAATGCAAGAG
GGTTGTATTCGGAAAATTATAGAAGTGATAATAACATATATGAAACAACTGACTACGATT
TTGTAAAACGTGAAAATTCTTTATATGAAAGATCAAAACTAGAACCAGAATTAAAGGATA
ATCCATTGTATGAATCATTGTCTGATAGCGGCATTGTATCAAATCCATATAACAATCCTA
AATTGTCGAGAAGAAATGCTATTAAAAAAAAAATATTAAACGATGGTTATGAGGAATTCG
TTATAAGGACCGACGAAGAGCCTAGTGAAAAACCTAATATGGCAACAAATACGTATAATA
ACAATGATAAAGCTAATAATAAAGATAAAAATAAAGGATTTTCTTACTTAAATAATGATA
TACAAAAAGATGAAAAAAATGTTAATAAAATTAAAAAATCAAAAAAGGGAAGAACTAAAC
GTTTAACTGAATTATCCACTGATAATAAAATGAATAATATGATAAAAACAATTGCTATTT
CCAGTTATTTATCATCAACGAATAGTAGGATATCTTCAATAATGTCACAGGCTAATCACC
AACCAAAAGAATTAACAATTGTTAACATTGTAACGTCCGTATTATCACAAATCGGTGGAA
CGTTAGCAATGTCTGGATCTGGGTCTCCAAAAGCCGCAGCTGCAGGTTTAGTTATTCAAG
GAATATCTGGATTAATAGATGCAGCGACATCAATTTATTTTCTTCTTTCTGGTCAAGAAC
AACCTAAAGACCCAGCTATTGAAAAGTTTTCCAACTACGCATCTTACGTTTCAAGAACAA
ATGCGGGAGCAAGGGTTTGTATGATGCCAGATTCAGATATTACAATAACGTTAGCATATA
GACATAGTAACATGAATGTAGAAGCTGAAAAAACTAGAGGTGAGTACACAGATATAATTC
CAAGTACTGTATACTACTTAAAAAACAGTCAAATAAGTTATACAGTAAAAGTAACATTGG
TATGTCCAATCGGTCAGTTGAGGCTTTTGGAAGCAGATATAAATACATATGCTACACTTA
CTCGGGAAGATAAAGATGGTGTAAAATTCTATCATGTGTTTGGTATTTTAGAACTTCTAT
CATATCATCCTAATGTTACATTTACTTGTGGAAATGAACCAGGTGTAATATTTATCCCGT
TTGAGCAAAAACTAAGCGACATGCAATTATTAAGGATATCAACTCCTGGCGAACCTAGAG
AAGCCGAAGCAATGAGTTCTGATGTTTGTGATATTTATCCTCTTAAGAAGTTTTATGTAT
TAGCTGGAAACTGTCCTTTTGATATGAGCAGAAAATCAGTAGCGTATGTTACATGTAGTA
CGTTACTAAGAATGTCAACGTATGAACATGAAAAACAGAGGTGGATTTTAATGAATCCGT
TTTCAAACGGCAATGAGGACAATATTCAATTGTTTACGTTTAAAAAATATGACTTTAGTT
CAGAAAAAGATAAAATAAAACTAAATAGTATTTCACATAGTGATACTATTTGTAGCCAAT
CTGATACTAGTACATGTTTTTGGGCAGATGCTATGATTTTAGAAGATGTAACATCTTGCA
ATTCTAGGATAAGAAAACTATCAGTTGAGATGTCTACAGTATCAGAAAAAGGATATAACA
ATTTTGTACTTACGTGTCCATATGGGTCTACACCGTTTTATATAAGTAATGGTTCAATAA
TAAGTATTCCAATGAACACAAGAAGGACGTCAGTTAGATTTGCTTCTAAACATAACAATG
TTGCACTAATATCATGTATACATAATTCAAACCCTGCATATAAATCGGATATCGTTGAAG
TTATGTTTAAACAATCAAATATGAGTGATATGTATTTGGATTTCAAATATTTTAAGGATA
GAAAATATTTATTTGATTCATTTAGTGATATAATGCCCAGAAGATCAAAAACTTGTAAGA
GAGCATCAGAAAATAGCAATTGTAAAAACTATTATTATATTAAACATGTTCCTGAAATAG
AGTTTAAAGTGTATGTTTCAAAACTTCCAATTGTTAGATTAGGCACAAGTTATTCAGGTG
TTTTGAATTATCAAACATTAGAAAAAGTTAATAAATATTTTTCAACACCTATAAGTATTT
CTGTAGATGCTAGTACTCTATCCAATGTATACAAAAACCAAGAACATTTTTGGAAATTTG
CAATGGAAAAGAAAAGAACTTTTAGCTCTATTACAGCTACCATATTTGCGTGCTCTGTTG
TCGCTGGGAAGGTAAACGTAAACATGGGAGTTAAAGGTTCACACGATTATTATGGAAGAA
GCGGTAAATATATTTACATGGGAACAAAAGATTTTGCATCTGATGATAAAATATATTTTA
AATTTATACCTGACAAAGCAGAGTACCGTTTAAAGGATACATATGGTGAATGTGAAATTT
ATTTAGATTTAAAAACTAGGAGAGTGAATGTAAACTGTCCGGAATTGACTATACCACAAC
ATCCATTTGATTCACCAGATGTTAATAGTTTATGTTTGTTAGTTGCCACATCAAGAGATC
ATTGTGCTATATCTGAGGAAAATTGGAGAAGTTATGATAGAACTCATGGTGTAGGGTATA
GCCACGAATACGTAGATACGGAGTTTGATTCTTGTAGTAATAGCAATGGTCCAACATATC
CAGTTGATAACTTTTGCTTTTATTGGTGTGCGGGGATATATTGGCCACCTGACTATGACC
CATGCGCTTCATCAATGGTGTTAGGTTATTCTACTATTTTTACAGAAAATAGAATTGTTC
ACCCTCCATATATAAAGGAATTTGGTTATGAACCAGGAAAAAATGAATACGTAAAAAGAG
AGTTATATAACAAATTACAAAATCTTTATGAAAAATATAATATGTTGGTTTTATATTCAA
TGAACCCAGTTGTTGAAATGTCTAATGGATTAGCAAAATCTATGACGCCAGAAGCCCGTG
AGATTTTTAGGTTAATAGCAAATAGTAACGAAATGCAAAAAGCTAAAGAAGAAAATCATA
TGAAAGCTGAGAAAGTTAAAATGGAAATAGAAGAAACATTAAATAATATTTACGTAGATA
CATTATCATACTCTGAATCAACTTCCTTTTTACGGTCTGCTATTTCCACAAGGTGTTGTG
TTTTGGACGGTACTAGTGTATATAAGTATTTTGATTTAGAATATTATCTTTGTGGTAATT
ATTCTGACTACTTAATTAATATTAATAATGTAACATATGTAAAAATTAATGATAGCCTAA
TAGAAGAAGATATCTATTTGGTAAGAAATATTCCACAGGTAACATGTTTTCATATAACGT
TGGTGTCTGTAAATGACGAAGAACAACAAAAAAAGTTCGAAACAGAAATTGTGACAATGG
CATTTGAGGATGTTTTAACTGAAATATTTGACGAGTATGATGATAGAATGGTTAGTTATT
TTGACAAATATATAAGCGATAATAATAACAATAAAAATAGCAAATTTACCACTAATAACG
CAATTGCTATCATATTATCATTTGTTTTTACTGCAATAATTATTCTAATTTCTACTAAAT
TAATAATGCGCTCTAGAAAAGGCAAATATACCATACATAATAATTTTGTTATCTTTAAAA
ATAATAATAGCAGTAGTGAAGATGATAATACAGTTTCATTATCTGATTTAGATTTAGATA
ATAATAGTGAGTTTTTATATTTTTGAAAAAGTAACTTGTAAGTAATGAGGGTGAAGGTTA
TAATAATAGTGAGTTTTTATATTTTTTTTTTGAAAAAGTAACTTGTAATTAATAAGGGTT
ATAATAATAGTGAGTTTTATATTTTTGAAAAAGTAACTTGTAAGTAATGAGGGTGTAAAG
GTTATAATTAAGTGAAAAAAAACTAAAATCAATTAAAATGTTACTTTTAAATTCTTTTGT
TTTTTCATTGTTGTTTTTGCATTCGTTAGGAAAAAGAAATTTGTCATATTTTGATACCGA
TGAATATAAAAATAGTATCAAAGATGTGTATGATTTTAGTAAAAGATTATTGAACAACGA
TGTATTGTTTGCGCTAAATGATAACTGTACATTTAGAGATGAAAGAGCTAAACTCGCTAC
TCTTAAAGAACCACTTTTATTAAAATGTCCACTTTTAAACGAATATAGGTTAAAATGGCC
ATATATGGAAAAGGATGATTATGAAATAAAATGGGAAGTTGTACATAATTACACTAAAAA
AAGTATTAATAATAATACTAACAATTACTTAATTGAAGACGGAAAATTACTAATTTTAAA
AGCAAATCTTAATACGTTAAATAGTAAATATCTATGTACTATTATTACTAAAAAACAAAA
CAATGATTGTGATCAATCCATTGTGCGTCTCTTCAGATATAGAAATAAAAATTGTTATAA
GTTAAACGGTTTAAAAGGCGAGAATATAGTGATTGATTGTGGGGTTCGTCACATAGAATA
TGATACAGTTGAGTGGTATAAACAAAATAAAACATCAATAATAAAACTTAATAACGATGG
TAAAAAAAGTATTATTATTCGCAATATCACAAAGGGTGATTCTGGAAAATATTATTGTAA
AGGGCATTATAGTAAACTAAATATTTCATATGCAATTAGTAGGTGTACGTATCTATCAGT
GTTTCCACTAAGTCATTACGAATATGAATTAGTTTATATGCCAACTATTATTAACGTAAC
AATAGGAAAACCAATGACTGTAAACTGCAGCGTTCGTACAAAGACAAACGCATATAAATA
TATTAGCACTATGTGGTTAGATGATAAAAAATTGTATGTAGGTATGGAAGAAAATTTATA
CCAAGATGGAAGTAGTAAAATTGAAGGAAACGATATCGTTAAAACTTCACATTTGGTATT
TGTTAATGTTATGGAAAAAGATATCGGAAGAACATTTACATGTGAAGTAGGATCATATTT
TAAAAGCGAATATAGAACGGTTACCTTAAACTTAGAAAGTTAAAAAATAAAAATTTAAGT
TAGTTATAATTAAAAAGCCAGACAGTATGGACAATAACATTGTTGACGTTGATGAATATC
GTATGTGTTTTATATACGATAAGGTTGATTATATAAATATAGACGATCCCATTAAAAATA
TAATAGAAGAGTACTTTTTATGGAGGGGGTTAGTTGGTAGAATAGGAAGAAAACCATCAA
AGATAGGAAAATTATTTGTAGATTTTATTAACTTAGATTTAATCGCGAAAAAAATGTTAG
GAGACTTGGATTTATTATTTACTGATATTTTAAAGTTAGATGATATTAATGGTGCAAACG
AAAGACTTTCTAACTTTGTGAAGTTTGTCAATATTAATTTTAATAATAAACCTTTAGTGT
TATTAGGATTGCTTGGAGCAGTTTCTGAATTTTGGGGAAAAAAAAATATTAGTGTTAATT
GTATAATGTCAGTGTTCTTAAGCAGTGTATCAAATGATACATTACTTGAGATATGTAATC
ACATATAGTAGTTTTTTTATGTATTTTATGTTAAAAAATAAAAATGAAAATATACTTTTG
AATAATATTTAAATGGATATTATACTTGGTAATACATTTTCTAACAATGATTGGGATATT
TCAGAATTCTTTAAAAATGTATTTGAAAATAATGTATTCGAAAATCCAAAAAATATATGC
TCTGTGTTTGATAGTATAATTATTGGAAATAAGACAAAAAGTAAAATTATTGTGGCCGAT
ACACCAAAAATAGATTTATCTATATCTAACACATACAAAGAAAAAAAAAAGGTAGATTTA
ATTAGAGTATCTAGATTTTGTAAAGCCGTGGCTCTTAAAAGTAAAAAAGACTATGTTTAC
ATTCCTGAAACAAAAATTTCATTTGCTATACTTACGGTTTCTATAATAGACGATGATTTA
AAACATGAACTAAGTCATTGTTCGTTGCAAAACAAACAATATGATTTGTCGATGAATATA
AATTCGTTTGCTATTGTTACTAAATGCAATGGTCTATCAATAAAAGGTACTAATATGTTA
ATAGTCATAACATTTTTTGAAGAGAAAAACTATCCACATATTCCATTGATACGTACTATA
TCTAGTAATGATGTGTTTATATCTAGACATAGTAGGTTGCATAAGGAAATACCTAATAAA
GATTGGTTTAAATTTTACGTAGAGTTTAATCATAATTATTGTACGGCATTGACGGTTATA
ATAGATGGAAGCATTTTATATTCTAGATCAGATTATAAAACTCATTGTATAATTAGTAAG
TATCAATCAAAAAAAGACGAAATCAACGATGATTGTTGCTGTTGTTATAACACACCATCT
GTTTATATACTTAATAAAAAAGAAATTATTGAGTACGTATCTTGTAATACAATAAGAGGA
GGAATTCATATTTCATTAAAAGGTGTCGGGGATTTTAGTTCTAGTTATATAGGGAAATGT
CCCAACGTTGAACATTTAAAAGTTGTTATAGGTTCAACATATGACATGTTAACAAAACAA
GATAGTATATCTGGTAAAAAAATGTATTGTTCTTATATTTATGGAATTGCACATAGATAG
AAAAAAAATAAAAATAAGTTCGGTATAAAAATGAATAAAATTAATAATATATTTAAGCTT
ATATGGATAGGTAATTATATTAATGTAATTTTATCAGCTTCGTGTATCTCAAAAATATAT
AGCAGTTTTAAAGAAAACACCGTAAAGATTGGTTGTAACAAAACAAGCAAATTTAATTCC
ATTATTATAACATGGAAAAAGAATAATGAAACCATTGCTACGTATGGACCACATGGTTCA
TACGTAGTAGATGATTATAAAAACAAAATAGAGTACATATCTAAATCATTTAATTATTCA
ACTATTATAATAAAAAATGCTACAATAAAAGATAATTCCTGTTATACATGCATATTTAAT
ATTTTATTAAGTGAAAATGATAAGGGAACTTTATGTTTAAACACAACAAATGATGAATAT
ATAAAAAATTTAATTCCAATAAAAATAAATGAAAATAATAATCACATAAAAAATAATATT
ATTGTTACTAATTCAGTACTACAGAATCATTGTTTTCTTTATACGGTACGTTATGTCTTT
GTTTTTGGATTTATATGTACTACGTTGACACTGTACTATTTTTTTCTTATAAAAGTGATT
TTTTATATAATAAAATAAATTGTTAATAATATGCCAAAACGTAACATAAACGTTTTTGAG
GAAGGTGATGTGTTAGTAGATTCTTTAAAGAAAGAATGGCGATTAGGGAAAATAATTGGT
CAAGGTGGGTTTGGTTTCATATTTTTAGCATATTCACAAAATAATGAAGAATATGTAGTA
AAAATTGAACCTAAGAGCAATGGACCATTATTTGTAGAACAAGTATTTTATCAACGCATA
GGAAAACGAGACATGATAACTTTATGGTCAAAAAATAATAACATAGATCATTTAGGAATT
CCAGTATTTTATGGTTTTGGATTTCATAAAAAAAATGGAATAGATTATAGGTTTATAATT
ATTAATAGATTAGGTTGTGATTTAAATAAAATAATACAGTGTAATAACAATAAACTTCCT
GAAAGATCTGTGTTTTTAATAGCGTCTAAAATAATAATGATATTAAAATACCTACATGAA
AATGGCTATACACATAGTGATATCAAAGCATCTAATATAGCAATTGATATCAATAATAAA
AATAAAATTTATTTATTGGATTATGGATTATCTTATAGATTCATGATAAACGGCAACCAT
GTAGAGTATAAACGAGATCCCAAAAAGATGCATAATGGAACAATAGAGTACACAAGTATA
GATATGCATAAAGGTGTATCTCCGTCTAGGCGAGGAGATTTGGAAATTTTAGGATATTGT
ATAATAAAATGGTTAGGTGGTAAATTGCCATGGGAAAATGACTTAAAAAATTGTAAATAT
GTAATGGAGTCAAAGATTAAATACATGAACGATATTGGAAATTTAATGACTGTCTCGCTA
GGATCTAATTATCCTGAAAAAATTTTAAAGTATTTTAATTATATAAAAACATTACAATAC
GATTCTATTCCAGATTATGAAAAAATAATGTCATTTTTTCTTCTTTAAAAACATAAAAAA
AAATTTTTTTTATTGATATGGATTCTAATAGTCGAAACGGTTTTATTTTGCTAAATTATC
AAAAAGTCAAAGTTATTATTGTATTATCAAATAATTATATTAACATAACAAAACTTTGTA
AACCTATGGGTAAATCATTTCACAATTGGTGGAATTTAAAAAGTAGTTATCAAATTATAT
GCAACATAGCAAAAGAAGAAGATATAAAAGTTGAAAATCTTTCATTTAATGTTTGGAAAG
GACAAAAAACTAAAGAGGTTTATGGAAAATATATTCATCCTAAGTTGTTGGTATATATTT
TAAACTGGATTTCAGAAGATTATTGTGCTAAAATTCTATCAATAATTAATGAATTTAATT
CAAAAATATTAAATAATATTAATACCAATACTAAAATTAACAAAATTTATACGCGTCTGC
CGAAAGAAGAGTCTATGTTTAATGCAATATTTAATAAAGAAAATAGCAAATCTAAAAATT
ACAAAAAATTTTTAATAAACATTCCAACGATATTATCAAAATACGAAAAATATTTTTTGG
AATCTAAAGAAAAAGATTGCGCAGTTTGTTTAGAAAATGTATATGATAAGGAATATGATA
GTATGTACTTTGGAATATTACCTGGTTGTGATCATGTCTTTTGCATAGAATGTATTAATA
TTTGGAAAAAGGAAAACAGTACATGTCCAGTATGTAGGAATGAATTTCTATTTGTTATAA
AAAGTAGATTTTTTCCATAAAAAATCTATTAATTACAAACATGAGGAAAATATTTATTAT
TATAAATCATGAAAAATATACATATGTTATTGATTTTATTATGTAATAAAGTATATTCGT
TATGTGATTTAAATAAATGTTGTTATCCTCCATCGATAAAAAATGGATACATATATAATA
AAAAAACTGAATATAATATTGGATCAAATGTAACATTTTTTTGTGGAAATAACACGCGAG
GTGTTAGATATACTTTAGTAGGAGAAAAAAATATTATTTGTGAAAAAAATGGTAAATGGA
ATAAAGAATTCCCTGTTTGTAAAATTATAAGATGTCGATTTCCAGCTTTACAAAATGGAT
TTGTAAATGGAATACCTGATAGTAGAAAATTTTATTATGAATCTGAGGTAAGTTTTTCAT
GTAAACAGGGTTTTGTTTTAATAGGAACAAAATATTCAGTTTGTGGTATAAATTCGTCAT
GGATACCTAAAGTACCCGTTTGTTCAAGAGACAATATTACATATAATAAAATTTATATCA
ATAAAGTAAATATAGATGATAACTTTTTTAACCAAATAAATAACAGTAATACTTATTACT
TTGATAAAATATTACAAATAAATAATGTTAACAGATACACTTTAATTTTTTTTGTTGTTG
TATCAATTAAAATATTATTTGGTTTTGTATTTATATTCTTTTCGTTTAATAAAAAACCTT
TGGATATTATAAAATATTATAAATAAAATGGGGAATAAAAAAAATGATGATATTAAAAAT
ATTATTAAAGAATATATTAGATGGAGAGGAAACAGTGAAAAAAATATATGCAAAGAACGT
AAACTAAATATTTTTTTTAAGAAACTTAAAAAGATAGACTCGTTTGTAAAAAAAAAAATT
AAAGAAAGTAATAATGATGAATATGATATAATCAAATCTATGAAGTTGTCGTTGGATGAT
GGTCCAAGGATGGATAAGCTTCCAAAATATTTGTTAGATGGGTTGAATGCAGAAGAAATA
ATAGGTCTATGTAGTATAATATCTGAAAAAGTTGTTAGTGAAACATATAAAGTAAATTGG
GATCGTGTTTATGAATCGTTATTTAACATATTAGATGAAAAAGATTTAAACTACATTAAA
AGTAAAATAATGTAAAACATAAAATAAATAACTTTTAAAAGTGATTATATAATGGACGAA
AGAAACTCATTTTGGAGTTTAGTAAAAAAAATAACTACAGAAAATTCACAAAATATAATA
AACCAAAGCCATATTAATCCAATAAGATGTATAAAATCAGATGATATTTATCAATCTTAT
ACAAGTGTCGTTATAAAAGAAAATAATCAAAATTACATTTATAAAGGTATTTTTAATAAT
AAAGAAGTTATCGTTAGAACTTTCAAAAAATCACACACAAGTTACAAAATACTAATGGAT
ATTTCAAATAACGAAATAAAAAATTTAAGAAGGATAGACAGTAATAATATATTAAAAATT
TACGCATTTTATATAGAAATGTGTGACGGCCTTCCAAGGCTTTCGTTGATATTAGAATAT
TGTAAAAGAGGATATTTAAAAAATGTAATAAGAAAAGAAAGAGATTTAACTTTTAAAACA
AAATTAAATATGGCAATAGATTGCAGTGTTGGTTTATATAACGTTTATAAATACACAAAT
AATAAACCATATGGATGTATTTCAAGCGTTAGTTTTTTAGTAGAGGAAAATTATAAAGTA
AAGATTATATGTCATGGTTTAGAAAAAATACTAGCCAATCCACCTTTTAAAAATATAAAC
GCTATAGTTTATCAATCTCATAAAATGTTATCAAATGTGTTTAATGAACGCACTATAGAT
GATGATATGTATAGTTTTGGCGTTGTTTTGTGGGAAATATTTTCTGGAAAAATACCATTT
AAAAATCTAACAACGAAAGAAATATATGATTTAATCATTAATAAAAATGGACAGTTAAAA
CTTCCTAAAACACCGCATTTAATTAAATATACAGTAGAAAAATGTACTTCTCATACCAGT
AAGAGACCAAATATAAAAGAAATTTTGTACAATTTTTCATTGTATAAATTTTACAACTAA
AAATCGTTTGTTTTTTTAAAAAAAAAATCTTTTTAATAAAAGAATTTAAAAATAATAACT
CATAACTAAGAGGCAATATAAATATACAAACTGTATATTTTTTATTTTTTAATAAAACAA
AAATATATAGTTTGAGTTTTAAAAATATGTATTCATTTTACGAATTACGTAAATACTGCG
ATGTATCAATATGTTTTAATGATGTGATTAAAATTAAAGGACATAAAATAATTTTATCAA
ATTCATCTAAATACTTTGATACTATGTTCAGTAATAAATATTTTATAGAACACCAAAAAA
ATGACATAAGTATTAATATATCAAATTTAGATAATCCAGAGGCATCAGTAAATGAGATAA
TTAAATTTATGTATAACGGAAAAATAGATAAAACTCTTAAAGATTATGTAATCTTAAAAG
ATATGCTTAAAATAGCAGATTATCTTATTATAGATGATATTATCCCACTTTGTATAACAT
CTATAGTTAAAATTATAGATTTTAATAATTGTCTAGATGCATGTATTTTTTCAGAATTTT
ATAATTTTACAAAACTAAATAAATTTACTTATAAATTTATACGAAAAAATATACGTAAAA
TATATTTAAAAAAAGATTTTATTTATTTATCATTTAACGTTATTGATCTTCTTTTACGAG
ATAAAAAAACTGTATTTTATAATGAAGATGATGTATTATGTATTATATTACAATGGCTTA
ATAATGAAGAAAATAATAAATATTTTCATAATGTTTTAAGAGTAATAAGATTTTCACTTT
TGTCAGAAGAATGTTCAAACAAGCTTAAGATAAAATATAAATACTTATTTCCTGATAGTT
TATTAAGTAAGTCATTATTTTCTTCAAAAATGTCACACAGAGAATCAACGTTTGGATCGT
TTATATATATATCCGATCCAAATTGGTATAGTAAAAAATATGATATTATGTACATAAGAA
CATTTAATTATATTACAAAAAGAGTTAAAATAATAGATAGTATACCCTTTGTTGAAAAGT
TTCATTCTGTATTACATAATGACGTCATTTACTTTTTAAGATTTGAAGGTAGTAATAATA
AAAATAAAATTAATATGAATTTTAACAGTTATGATATTGTAACTAAATCATGGAACAGTT
TTCCAAAAATAGACGATTGTGAAAATTTTTCATCCTGTGTATTAAATAATAAAATGTACC
TAATTGGTGGTGAAATTAATGGTATTTCAACAAATAGGGTATTGTGGTGGGATTTTAAAT
CTAATTATTGGAACCAAACAACTCCTATGTGTTTTCCAAAATCTGAATCATGTGTGGTAC
CGGCAGAAAATTTTATATTTGTAATAGGTGGAAAAGATATGTACTCATTAGATGTAGTTG
AAAGGTTTGATACAAAAACACAATCTTGGTCAACTTTAATGCACTTACCTATACGATTAA
AAAGAAGTTCTGGTATATATCATAAAGGATTTATTTACATAGTAGGGGGTATCAGTTACG
CTAATGTTGAGCTCGGGATAGGCTATGAAGGTTTTGTTAATAAAATATATAGATATGATA
TATCAAATAACTATTGGATTGAATTAAACCCATTAAGACATACAAAAATAAATGTTAATC
TGGGTATATTAGATAATGACAATAAAATATATGCAATTGGAGGCGATAAAAATAATACAA
TAGAAGTGTATAATATATCAACAAATACATGGAGTATGTTTGATAGATCGTTTTGTAATT
TAATTAACTCAAAGCAATGTAATATATTTACAAAAAGTGTTTTTTTGTAAAAACATAAAT
AAAAGGGTTTAAGTTTATGAACAAAATCATTAAAAAATGATTTTGTTATACGATTACATA
ACGCTTACAAAATCTAGAAATATCAAAGTTAAAAATATAATAAAACTTATAAAAAATGAT
CAGCTAATTGATTTTAACTATAAATTATTTACGTTGTGTGAATATGTTAGCAAAAAACAT
ATTCGTATAGATGTTTTAAAAATATTGTTTGAAATAGGCTGTAAAGAAAATTTACATATG
TTATCATATTATACTCTTTTAAGTTTCTTTAAAAACTATAAAATTAAGTATAATTTTAAT
CATGTTAAAAGTATTATAGAATTAATAACTAGTTATGGTGTATCGTTTAATGATGAACCA
ATCAAAAAAGATTTATATCCCATTTTATTTTTAGTAAGTAATGAAAAATTTAATCATATT
AGCCTTTATGAATATTTAGAAAATAATAATATTAATTTCAATATAGTAAGATCTGATGGT
TATAACTTGTTGCATTTATACTTAGAATCCTGTAATAATATAAAACTAAGTGTATTAAAA
CTACTCATCAAAAATAATGTAAACGTTAACGGATTAACTAGACTTAGAAATCTAACACCG
TTGCATATATATTTGTGTAAAGGTTATTGCTTAAACTATAGTGTAATAAATTTTTTAATA
GACACTGGATCTGAAATAAATTGTGGAAAGGAAACTTTATTATATTCATTCTTTACTACT
TGCAATAATGAAAAAGTATTAAAATCACTAACTACTAAACTTATTAAAAAAGGAGCTGAT
ATAAATCAAAAATCAGAAAGTGGATTAACGCCATTAATGGGATTTGTTGCATATTCAGAT
TTAGCTACTCCTAATAATATAAAATTTATACTAAGTTGTGGGGGGAACCAATTAGTTGTA
AATCCCCAAAGTAATGAAACGTTGTTACATATTTACTTACGTAGGTATGATGTATTATTG
TCAGTAATATCAACGTTGTTAGAAAGTGGCATTAATATAAATTCTGTCAATTTTAGAAAT
TATACTCCTTTACACGTATATGTTGATAAAAATATAGAACATTTATCTTTAGATGTCGTG
GATTATTTAATCTATAAAGGTGCTACTACCGAAAGAGTCAACATGTATGATTGTTTTGCG
AAAACTATATTAGAAGTATTTTTAGAAAAAAATAAGTTTTTAAACAATTCTTCAAGATAT
TTTATTAACTATATTTTAAAGTATTTTCCAATAAATGAAAAAGATTTATATGGATTTACC
CCACTTTTATCTTCTGTATATGTAAATAATGTAAACTTTTTTAATTATTTTTTGAGATTA
GGATCTAGCATAAATGTAATTTCGAAAATAGGTGAAACATGTGTTAGTATTCCAATTGAA
AATCAGTATAAACGTTTTTTAAAAATAGTTTTAGATAGTAAACCAAATATAAAAACAATA
AAAGCTACTCTTAGATATCTTAGTGATAAGGAGTTTAATACAAGAACAAAGTTTAAATTG
ATGAAACATTGTATTAAGTATTTATTCACTTTGGATCCTGACGAATATAAAAATCATAGG
TTTATTTCTTCAAAGTTCTATAGTGTTGTCAATGAATGTCAAAAAGATATTATAACTATG
AAAAATACATTTTTAAAGACTGTATCTGTTTATGATTTAATATTTAACAAAAATGGAACA
ATGCATAAAAGGTATTTAAATACCATGGAAGTAACAAAATACTTAAAATCAAATATTTAT
GCTGAAAGAGTTAGATGTGTAATAAATAATTCAATAGAAAAAGATAAAAAAATTGATTAT
ATAATCAAAAAAGTTAATATATTATGTAAACATACTATTTGGGATATATTACCTGAAGAA
ATAAAAGACAATATCTTTAACTGTATGTCGTTAAGGGATATTAGAGTAATCTTTCATATG
TTTGTTGTGTATAAGCCATAAGTATTCTAATTTTTTGTTTTTATGAATATAACCATAGTG
TTAACTGGTATCTTTTTTTTGTTTTAAATAATTAATTATCTTATAAAAATATAATTTTAA
AAAAGTTTAAGATTAAAATATAATTATGAAAGATTGTTACGAAGATACAAAATTGGTAAT
TGTTGAAACAATACCACGTGATCTTGACTTATTGTATAGTGTGTCAACATATGATTTTTG
GATGAAACTTATATCAGAAACAAAGGAAAGTTTGTATATAGCATCATTTTATTGGAGCTT
ATGCGATGAAGATAGTAAAAAAGATGAAACTTCAAATAACGGAAAAATGGTATTAAAAGA
ACTAATCAAGTTGACATCTAGAGCATGTTTAAAAATAGTAGTTAATAAATCTAATCAACC
CTCTGAAGATTTATTATTATTATCTAGTTATGGTGCGCAGGTTATCTACGTAGATATAAA
AAATATTTTTGGTGGTGTGTTACATACAAAATTTTTAATTTCGGATGAGTTGAATGCATA
TATTGGAAGCGCTAATATGGATTGGAGGTCTCTTTCTCAAGTTAAAGAACTTGGTATAGG
TATTTACAATTCTTCATGTTTGGTAATGGATTTAATAAAAATCTTTAATGAGTATTGTTA
TATTGGGTACACTAATGTACCTTGTTTTTGGACAAATAACTATAAACTATGTTATAATAT
TGATAATCCATTAAGTTTAATAAATAACAATTATAAAGTGTTTATAGCATCTTCGCCGCC
ATCGTTAAGTAAAAATAATGGTACCGACGATTTATATTCGTTATTATCTGCCATAAAAAA
CGCAGAAAAATTTATTTATATTTCTGTAATGAATTATATTCCAGTAATATATCAAAATAA
TAAAACACTATTCTGGCCTGATGTAGACATAGAATTACGAAAAGCAGCTATAGATAAAAG
AATAAGTATAAAGCTACTTGTTAGTTTTTGGGATCATACACCTTTAATAATGAAAGGATT
TTTAAAATCATTAAAAGATATAAACTATAAAAATATTAATATAGAGGTAAGATTTTTCAT
AATACCAAAAAATCAATTAAATATACCGTACACTAGAGTAAACCATACAAAATACATGGT
TACTGATAAAGTTGCATATGTGGGTACTTCAAATTGGTTAGGTAATTATTTTAATGATAC
CTGTGGAGTTTCATTAAATATAATTGATTTTAATGAATTGGCGATAAGGTCAAAGTTAGA
AAATATCTTTATAAGAGATTGGAATTCCGTATATTCATTTCCTATTTCATATGTCACACC
AAAAGATAATAATGAAAAAGTACCTATAAAACAAGATAGAGATTTTTTAGATTATAAGCT
ATAAAAAGGTATATTTTATTGAAAATACATGTTATTATTTTGATCATATTCTCACCAAAA
ATGTCACTGTTATACGAATACGTTTTAAATTCTCCAACAGTAGATAAAAATGCATTAGAA
TTATTAATTAGAACGGGATTTGATGTAAATGAAGAAAATTGCGACAATGAATCAATATTA
TTACTATATTTAAAAAGGAAAGATGTGAGTATTGATATACTTAGATTGCTACTAGAAAAC
GGTGCCGATGTTAACTACAGAAGCTATTATGATACTTCAATAACCAGTGTTATTAGGAAT
TATGAATTGGATAGTAATACTATAAAACAAATTATTATTCTACTATTAAAGTTTGGAGCA
AATATAAACCTAAAACCGTTTAATAGTGTTTATACAATAATTCCTTTTATATATAATTTT
CATATAAATAATTGTAATATGTTTAAGTTTTTGCTAAGTAAAGGAATATATGTTAAAAAT
GATATAATTGATTCTAGGGGATTTAATCTATTCCATATGTACTTTGAAAGTTTGTCAGTT
AAAATAGATGTCATTAAAATCTTATTAAGTTTTAATGTTGGATTGTTTGAAAAATCATTT
AAAGGATTAACGCCAATGAATATATATTTTGATCATTTCATAGACGTTATATCGTTGAAA
GTTATCAAGTATCTAATTTCAAAGGGGGTAAATATTGAAACCAACAATAATGGTAGCAAA
TCTTTATTAGAGACTTTTTTACGATCTAACAAAATATTGTCAAAAAAATGCTTTAAGGTT
TTTAATTTTATTTTAAAATATGTAAAATTAAACAAAGTTGACGAAAAAGGACTTAATCCT
ATTTTGATATCTGCAAAGGCGGATAATTATAATGCGTTTGATCATTTACTGAAATTAGGA
GATGATATATACAATGTTTCAAAAAAAGGAAATACCGTCATAACCTATGCAATAAAAAGA
GAAAATATTGATATTCTCAATAGAGTATTAGCAATAAAACCCAAAAAATATCTTATAAAA
CAAACATTTGAATATTTTTCAAATTATGGATATGGTGGAATTAATGGATTGTTTTTAAGT
GAAAGAAAATCACTAATGATGATATTATTAATGCAGTACTCTTTTAAAGTTTATCCAATA
TTTTACAAAAACTTTTACGAGGTTAGACTTTTATTTCCAAACATTATAGAAATGTATAAC
AAAGATATATTGTTAATGGAAAAAGAAAAGGTTGGAAAAAATATATCTGTATATGATTTA
GTTTTTAATAGAGAAAAAGAAACTATCCCCGTTAAATTTTTAAAAAACGAAAAATTTTTA
AAATTTACTTCGTCTACTATATACGGTGAACGTATAAAACAAATAATCGATAACACTTAC
AGATATGAAAACTGTTTGAATACATCAATTAATATACTTAACAAAATATGTAACAAAAAA
AATTATTGGAATTATTTACCTACAGAAATAAAGATACAAATATTAGAATATTTAGATTTT
TCAGACTTTGATACTATTATGAATCTAAAAAGAAAATCAAAGAAGTACTTTTTATAATTA
TTGAAAAAATAAACATTGGTTTATGATTGGGGTCGTAAGACACCATGGAATACATTAGTG
ATTATGAAGAACTACTAAAAGAGATTTATATCAATCAATCAAATTTAAAAATAAATGTGC
TAAAAAAGATAATAAATGATATACCTACAACATATCATAAAGGTATTTATAACAATTTAT
TACTAACAGTTTTGGGCAACAAAATTATTAGTCTTAGTGTACAAAAGTATAAGAAAATTT
TGTCATTTTTAGTAGATAATGGCGCCGATTTAAACACAAAAATTAAATACAAATATAATG
CTTTACATTACTACTTATATAGTAATTCAAATGTTACAGTTGATATATTGAAATTTTTAA
TAAAAAAAGGAGCTGATATAACAAAAAAGTGTAATGGAAACAATGTCTTACATACATATC
TGTGTAATAAAAACATAGATTTTAATGTTATTAAGTTTTTAGTTAATAAAAAAATAGACT
TAGGAGATAGGAATTTAGATAACCATACTCCAGTTGATATATATATAAGTAATAAGAGAA
ACAATTGTGATATTGATACATTGAAATTATTATTTCTTGTTGATTTTAATATATACAATA
AGGAAGATATTTTCTTATCCGCATTAGATGTATTTTTAAATTATTTAAAATCATATACAC
TTAAATCCTTAGATATAGTTAATTATATATTAGAAAACATATCAATAAATTCTGTTGATT
CTAATGGATTTAATCCAATTTTATACGCTACAGTATCAGGACAAAAAGTATTTTTTGATT
ATTTTTTAAAATTAGGATGTAGTATAAATATAACAACATCATGTGGAGAAACTTGTGGAT
CCCTATCATTGATGGATTGTAATTATTGTATTTTTAAAACTTTTTTAAGCAAAAAACCAA
ATTTACAAACAATAGAAAATACTTTAAGTTGCTTATCAAGTTATTTAGAAGATATTTACT
ATTGTGATTTAAAGTTTAAAATGTTTAAAGAATTACTTTTAGAAGCTTTTATGTTAGATA
GTGAATTTTACAATAGACACGAATCAATCAAATTATATTTTCCAAAAACGATTTCATTGT
ATAAAGAACCGATAGTACAAATGTGTAATGATAAAATAGGTAATAAATCTGTTTATGATA
TTATTTTTAAAAACAGTGATATTAGGTATTGCTATAATGATTATATTAACAAATATACTA
ACTTAAAATATTATGGAAATATTATAAGGAAATGTATTTTAGCTTCTAAAATGAAAAAAA
AGAATATAGTTAATATTATAAAGACAATTGATATTACACCTTACTGGAATAAATTACCAA
CAGAGATAAAAATGTACATTATTAATTTTTTAAGTGATAATGAAATAAAGTTGTTGGCAA
TAAAATGAAAAAAAAATTTTTTTTTTAAAATGGATATATTTACGCACCTATTATCTATAG
AATATCCCAATTCAAATGTGTTAATTTCTCCTGTTTCTATATCGTCAATACTTTCAATTT
TACTTTTTGGGTCAAGTGGTGATACAGCTATACAAATATCATCACTATTAGAAAGTACGT
ATAGTAATTGCTGTTCGGACGATATAATTATCGCAAATAGAATTTATGGAGATTTGAAAT
TGCATTTAAAAACACAATTTATTGATAAATTTGGTAAAGAACTTATTTTGGTAAATTTTA
ATCATAATACCGAATTAATAAAAAATGATATTAATGAGTGGATAAAAAGATTAACTCATG
GCAAAATAAAAAACTTAATAAATGAAATAAGTGAGAATACAAAGCTGTTATTATTAAATG
CTGTGTATTTTAAATTAAAGTGGAGAAGTCCTTTTGATAAACAACAAACAAAAATGGAAA
AATTTTGGTATGATAATAGTAGATATGAAAATATTGAAATGATGAACGATGTTAATGTTT
ATCCTTTTATTGAATTAAAAGAACTAGGATTAAAAATTATTGAACTACCTTACGAAAACA
ATTATTCAATGATAATATTGTTACCAAAAGATATTAAAAAAATAGAAAAAAATTTAACTG
GTAATAATTTAACTTCGTGGATAGACAAAATGAACCTATACGAAGTTAATGTAAAAATTC
CAAAGTTTAAAATAGAAAAAACGTATGATTTAAAACTAAGCTTAATTAGTTTAGGTATTA
TTAACATATTTGATGGATCCGCAGACTTTTCGAATATGACAAAAAACAAAAACCTATCTG
TTGATAATTTTTACCATAAAACTTATATAGAAATAGATGAAGAAGGAGCAGAATTATCTG
CAGCATCATATTGTTGTGTAGCTGATTGTGGATGCAATGAAAAAGAATTTATAGCAAACA
AACCTTTTATATTTTTCATAAAGGATAATATTAACGTATCTTTTCTTTTTATCGGAAAAT
TTAGTTTTCCTCATATTCGTTAAAAAATTTAAAAAAAATACTTACTTCTAAACGCAAGTA
TGGATTCTAACACTCTTCCTTTTAGTAATAACTATATTCATGATTTTACAGATTACGATA
ATTTTGAAAAAAAGAATAGTTTTTTGATGTCTTACCAACTTAAAGGCATATTACAGTATT
ACTTTATTTGGAGATTTAATGGTGGTAAAGTTGATGAAACTACAGGGAAAATTTTTAAAG
AGTTTTTTAAATATGATACATTAGCAAAATGGAGATTCTCAAAAAGAGATTTTGAACAGT
GTAAGAATATGTTATTGGAAAATGATAAAAATAGTTCATATGTTCTAGATGTTCCAAAAC
CAGAAAAAAATGATCCGTTGTTAAACTTAAAAGAATTAATTGGATTCTTAGCAATTTTAT
CAGAAGAAATTAAAAAAGATACAAAGTTTTTTGCATTGTTTAATATAATGAATTCGTTAT
TTACACATACAAAAATAGATATTGTAAATTGCTTAAAAACAGAATTACAATTTTTATATC
CTTAGTTTGTTTGTAAAATTGAAAGAAGAAATTTTTTTATGTAAAATGTACTCCTTTTAC
GAACAACAAAGGTTTTGTGATGTTACATTGTTGTTCAATAATGGAAAAAAATCTATTAAA
ACTCATAAAATAATACTATCATCTTGTTCGGATTATTTTAATGTTATGTTTAAAAATAAT
TTCATTGAAAATATTATAGATGAAATTAATATTTATATAGATATAGAAAATGATAAATCG
TTAGATGAAGTTATAAAGTTTATGTATTTAAAAAAGTTTAATTATAGCATAAATAATTAT
AAAATCTTAAAGGAAATGATATTTTTAGCAAATTACTTTATTATGGATAATTTAGTAAAT
TTATGTATTGTCTCTATAATAAAATTTGTCGATGTAAATAATTGTATAGAGATATACAAA
TTTTCACAATATTATGGTTATAAAAAATTGTTATCATATACTTATGATTATATAAGATGT
TACATAGAATTAATATATAATCAAAATGAATTTACAACATTAACTATTAATGATATTATA
AAATTACTATCTGATAAGAAAACTATCGTTGCATCGGAAAACAGTGTTGTTGAAATACTA
CTTAGTTGGTTAACTTCACAAAATAGTATAAGTTGTTTTGAAATTTGTAAAATACTCAAA
CTTATTAAAATACCATTTGTTACAGAAGAATATTTTAAAAAACTACAATATCATCCCAAA
ATATTATATGATGAAAAATGTAGAGAAATATTAAGAGTAAAAAAAAATAATAATAATAAT
ATAACACCAAGAGCTTCAACATTGGGTTCTATTATTTATATATCTAATTCAGACGATCAT
TCAGGCGGAAATCCAATATTTATGTCAATATATACTTATAACTTTGTCACTAACGAAATA
AAAGCTATAGATAATATACAGTATGCAAATAACTTCTGTTCGATATTTTATAATAATATA
TTTTATTTTATAAATTTTTCATACAGAGTAAAAAATTCGTTAGTTCATGACGATTTCCAA
AGTTATAATATTATCACTAAGGAATGGGGAAAAATTCCCAAGATAAGTGATAGAAAGGAC
TTTTCTATAATAATTTTTAATGAAAAATTATACGCAATTGGAGGAATAAAAAATGGATCC
GTTGTATCAGATGTTAGTTTTTGGGATTTAAAATCATCAAAATGGGAAAATGCCCCACCT
CTTATATTTCCAAAATCTAATATGTCTTTAGCAAATGATAACGAATACATTTTTGCAATT
GGAGGTAAAAATCATGAACTACTTAATAATGTTGAAAGGTTCGATATAAATTCTCTTAAG
TGGGATAACGTAGCGCCGCTTCCTATACCCTTATATAATTCCTCCGCTATATCATATAAA
AAATACATATATGTTATTGGGGGTAAAACATATACAGATTTACCAGAACGTTACAACATC
GATCCAGTAGATGGATCTAGTAAAAATTTGTTTATGTATAATATCGAATATAATGTGTGG
AATGAACTTAATATGATGATATTTACAAAGGTTTTACCTAGTTTGACGATAATTAATAAT
AAAATTTACGTAGTTGGTGGAGACAAAAATAACCTTATAGAAGTGTATGATATGAAAAAA
AATTATTGGTATATTTTTAAAAAATCATTTCCTAAATCACTTTCTAAGCAAGAGAATATT
TTCACTAATAAAGTTTTTTTATAAGAAAAATCAAAAAAAAAAAAAAATAAACTTAAAATT
TACTTATAATTAATTAAATAAATTATACTTACAAAATGGATATTAATGATATATATAATT
ATATAGCTTTTAGTGGTAATCATAAATTAAGTATAATTAAATCATGCGATCCAAACGAAA
TAGTTAATGAATATTCATTGTTCCAAAAATACTTACAACGAGATTCTCCATCAGTCGATA
TTGTAAAATTATTAATTAATCTAGGTGGTAATGTTAATGGATTAAAAAATGAATACTCGA
CACCTTTATGTACAATTTTATCAAATATAAAAAAATATAAACATATGTTAGATGTTGTTA
AAATATTAATCGAAAACAATGCAGATGTTAACAAAAAAAATTCCGATGGAGAGACACCTT
TATATTGTTTACTATCAAATGGATATATAAAAAATAATAAAGAAATTTTGTTATATATGA
TACAAATGGGTGTCGAAACAACATTGCTATCTAAAGATGGATATACAATGCTTCAAGTAT
ATGTTAAAACAAATCATCATATCATTGACATAGAAATTATAAAAATATTATTAAAAAGTG
GTATTGATATAAATACAATAAGTAATAAAGAAAAGTATGATACATTAGATTGCTATTTCA
AGTATAATATCGATAGGATAGACGCAAATATTTTGAAATTATTTGTTGATAATGGATTTA
TAATAAAAAAAGAGGATAACTCTCATAAAAAAAAACTCATGGAATACTTAAACTCGTTAT
TATACAATAATAGAAGAGTTAAAAAAAATATACTCGATTTTATATTTACATATATTAACG
TTAATCAAGTAGATGAATTAGGATTTAACCCACTATACTATTCAGTTTCTCATAATAATA
GGACGATATTTGAATATATTATCCAATTGGGTGGTAATATTAATTGTATATCGGAGTTAG
GAGACACTTTATTATTTAAAGCATTTGAGAATAGTAATCTTTTCATATTTACTTCAATAC
TTGAAAAAAAACCAAACAAAAAAACAATTTCTTACACATATTATAAAATAAGAAAACATC
TTTTAGATGTAGGCGATTTTATTAATCAAATAGAGTTCGATATTATTAAAAAGTTTATAG
CGCACGTAATTTTGTATGTAAAAAATTTCAGTGTTCGAAATCGAACAAAAGCATTTATTT
ATTTTGATGATTTTATAGAAAAATGTACAAAATCTTCTAATTACATTCATAATACGTACA
TAAATAATGAAACAATTTTTCAACTTTGCTTTAATAAAAAATATATACCAATAAGTGTGA
TAAACAATAACGAAAAACTGTTAAAAAAACATACAAAATTATTTTACTATGGAAACATTT
TAAAGAAAAACATAGAAAAGTCTAAAAAATATTATGAAAATATTTACAAAGTATCGTGTT
AAATTTTTATTTCATGAGATACATGTAGTTATTATAATACAATACCGTTAAGTAAAATTT
AAAATAGTAAATAATTTATCACTTAATACATAGAAATGTTTTTTTTTTTAAAAAAAAAAA
AAAAAATAATAAAAAATAGAAAAAAATATTTTTATTTTTTATATTTGAATACAAACAACA
ACTATGATTTCATATATTTTAAGCCCTTTTTTTATAGGTAAAGTAACTAACTTGTTACAT
TTTATTTTTGAAGTTTTTTGGGCAATGTAGGATTTCCTTCATGATTACCTATCAACAAAA
AAATCTGTTTTTCGTTTAATATACACTCCTTTACAAAAAGAAAAAAAAGTTTTGGTTTTC
TATTATATATAAATTCTTAGAAGAAAAAAGTAAGGTTTGTTTTGAAGTTTTTTTAGTTAA
TAATAGAAAAAAAAGTTCAGTGGTATCGAGGTGGTTTGTGACGATAATACGTCAAAACAA
CCAACCAATATGTCATCATTAACTTTGTTCATTTTCTTTTTGCAATTATTCATTTTTACT
AGTAGTGTAAGTGGAATATCAATAAAGAGATGCACTGAAGAAGAAAATAACACATGGGAA
ATCGAAGTAGGATTATGTATACAAACAGATAATTTTAGAGCGATTAAAACTGGCTGTTAT
AAAATTCAAGGACCTGGAGGACTTCTAACAGAGGGAAATGGATTTAAAATTTTCGCACAT
GATGATTGTTCCAAAGAAGAAACACAAAACAACTTTATATTAGATAGTGTTAACGAAGCA
GTTTATGCATTGGGTAAATATGTATATATGGAAATATCAACCAGTAATATAACGACTCTG
TATTCGCTACCACAGTGTGCTAAGAAAATATCATTGTTAATTTCTTGTGATCAAGTAACA
ACAGAAATGAAATCATACGTTGAGAGTGTAAGTTTTAAAGATTATGATTTAGAATTTGTT
ATAACAACAGATATTAGTTGTGTAAAACATGTAAGTTCAAGTGTTATAGTTAGAAATGAA
TGTGAAAAAAAATATATATCTACAGGAAAAAAGATTTTTGGGTTTAATAATAAAATAGAT
TGCTCAGCTGTAAAATTTAGTGAACATGTAAATTATTTAAAAACGTGCAGTGTTGGGAAA
TTTGATAGAAAAAAATATTATGAACATCAGCATAATTATATTAAAAAAATATTTCATCAT
AATGAACTATAGGATTGTTATACAAAAAGACGATATAATATTTATTTTGTTCTTTTTCCA
CATATATAAATTATGAATAAGAAACAGGAGTTTTTTTAGTTTAGTTTGGTGTATTTTTGC
ATCAATTCATAAAAATAATCTTTAGTATATGGAGATGTGTAAGAGTGACATTAGTTCTTA
TCTAAAGATTTTTAGGATTTGTGATATATGCAAAAGGATTTTTCCAACTACTCATTAATA
GCTTAGCTAAAGTTTGTATGTTGTGTATTTTTATATAGATAGATTATATAATTTGTATTA
ATTATTAATGTTTCCAATGCAAAGGCTTATCTCCTTTGTTTGGAAACCTAAATCCGATAG
ATTTTGTTTGAATAAGGATGAAAAAATCCAAACAATATAAACACTAATCACAAACCTATA
GAAAGTAAAGAAATAAATAATGATATGCCATTAACTGTATTAGATAAAAAGATACAAACG
ATATAAATATTAGAAATGGTAATGTAGTTTTTTATTTACTAAAATTCCTAATCCATTTAA
AAAACACAATAAAGAACCACCTAGAAGAAGGATGACGTATATGGTTGAATAATTTTGAAA
AATAAGCACAAGAAATAACAAGTTCGGGTTAAAAGAGACTTTTTTCCCGTTCATTTTACA
AGATGTCTTCCGGCAACTATGTCTACCGAAACAACTTTTCAGATGATGACGATATCACAA
CCGCCATCTCTGATTATTTGTTTTGGTCATCACTGGCATTTTCCTCCAGGGAGGTTGCTG
GAAATGTGTTCTTAGTTTTTGAATCTTTCAAAAAGGATGCCTCACTTGTATTTGGAAATG
ATCTAACAGCTTTTGTCAAAAACATGTTTTTGGATTCTAAAATTGGATTTGAACAATCAA
AAATTATGATTAATTCCATGTTAAAAAAAGAAAATTACATTAGGGAATCATGTGCAGTGA
TTGGTATTTTAGCAAGAGCAGCAGAATATTGGGGTGGTGAATCATCTCCAACTTGTTCTT
CTGTGAAAGTGTTGGTATTGCTTCGAGACCTCGTTTCTGACAACGATATTTCGCTAGTGA
AATCAGCACTAATAATTAGACTTAAAAGATTGA
