# Supplementary material for: Recombinant LSDV Strains in Asia: Vaccine Spillover or Natural Emergence?
Source: Viruses. 2022 Jun 29;14(7):1429. doi: 10.3390/v14071429 (PMC9318037; doi:10.3390/v14071429)
Supplement: Supplementary file 1 [file viruses-14-01429-s001.zip › Table S1.xlsx]

## Sheet: B-0517
query id	query length	subject accesion	subject title	subject length	query start	query end	subject start	subject end	e-value	bitscore	alignment length	query coverage	percent identities	number identities	number mismatches	number gap openings	total number gaps
NODE_1_length_3662_cov_121.317161	3662	MH646674.1	Lumpy skin disease virus strain LSDV/Russia/Saratov/2017	150606	1	3662	24162	27824	0.0	6713	3663	100	99.75	3654	8	1	1
NODE_1_length_3662_cov_121.317161	3662	MN636843.1	Lumpy skin disease virus isolate LSD-148-GP-RSA-1997	150396	1	3662	23914	27576	0.0	6691	3663	100	99.65	3650	12	1	1
NODE_1_length_3662_cov_121.317161	3662	MN636840.1	Lumpy skin disease virus isolate LSD-248-NW-RSA-1993	150396	1	3662	23914	27576	0.0	6691	3663	100	99.65	3650	12	1	1
NODE_1_length_3662_cov_121.317161	3662	MW656252.1	Lumpy skin disease virus isolate LSDV/Haden/RSA/1954	150300	1	3662	23828	27490	0.0	6691	3663	100	99.65	3650	12	1	1
NODE_1_length_3662_cov_121.317161	3662	MW435866.1	Lumpy skin disease virus isolate SA-Neethling	150682	1	3662	24203	27865	0.0	6691	3663	100	99.65	3650	12	1	1
NODE_2_length_3107_cov_113.593709	3107	MN636843.1	Lumpy skin disease virus isolate LSD-148-GP-RSA-1997	150396	1	3107	37385	34279	0.0	5738	3107	100	100.00	3107	0	0	0
NODE_2_length_3107_cov_113.593709	3107	MN636840.1	Lumpy skin disease virus isolate LSD-248-NW-RSA-1993	150396	1	3107	37385	34279	0.0	5738	3107	100	100.00	3107	0	0	0
NODE_2_length_3107_cov_113.593709	3107	MN636839.1	Lumpy skin disease virus isolate LSD-103-GP-RSA-1991	150398	1	3107	37385	34279	0.0	5738	3107	100	100.00	3107	0	0	0
NODE_2_length_3107_cov_113.593709	3107	MW656252.1	Lumpy skin disease virus isolate LSDV/Haden/RSA/1954	150300	1	3107	37298	34192	0.0	5738	3107	100	100.00	3107	0	0	0
NODE_2_length_3107_cov_113.593709	3107	MW435866.1	Lumpy skin disease virus isolate SA-Neethling	150682	1	3107	37673	34567	0.0	5738	3107	100	100.00	3107	0	0	0
NODE_3_length_2607_cov_144.357367	2607	OL752713.2	Lumpy skin disease virus isolate LSDV/KM/Taiwan/2020, complete genome	150822	1	2607	40220	37614	0.0	4815	2607	100	100.00	2607	0	0	0
NODE_3_length_2607_cov_144.357367	2607	MW656252.1	Lumpy skin disease virus isolate LSDV/Haden/RSA/1954	150300	1	2607	39908	37302	0.0	4815	2607	100	100.00	2607	0	0	0
NODE_3_length_2607_cov_144.357367	2607	MW435866.1	Lumpy skin disease virus isolate SA-Neethling	150682	1	2607	40283	37677	0.0	4815	2607	100	100.00	2607	0	0	0
NODE_3_length_2607_cov_144.357367	2607	MZ577076.1	Lumpy skin disease virus strain 20L81_Bang-Thanh/VNM/20	150664	1	2607	40210	37604	0.0	4815	2607	100	100.00	2607	0	0	0
NODE_3_length_2607_cov_144.357367	2607	MW732649.1	Lumpy skin disease virus strain LSDV/HongKong/2020	150513	1	2607	40149	37543	0.0	4815	2607	100	100.00	2607	0	0	0
NODE_4_length_2238_cov_124.172240	2238	MN636843.1	Lumpy skin disease virus isolate LSD-148-GP-RSA-1997	150396	1	2238	40581	42818	0.0	4133	2238	100	100.00	2238	0	0	0
NODE_4_length_2238_cov_124.172240	2238	MN636840.1	Lumpy skin disease virus isolate LSD-248-NW-RSA-1993	150396	1	2238	40581	42818	0.0	4133	2238	100	100.00	2238	0	0	0
NODE_4_length_2238_cov_124.172240	2238	MW656252.1	Lumpy skin disease virus isolate LSDV/Haden/RSA/1954	150300	1	2238	40494	42731	0.0	4133	2238	100	100.00	2238	0	0	0
NODE_4_length_2238_cov_124.172240	2238	MW435866.1	Lumpy skin disease virus isolate SA-Neethling	150682	1	2238	40869	43106	0.0	4133	2238	100	100.00	2238	0	0	0
NODE_4_length_2238_cov_124.172240	2238	MT992618.1	Lumpy skin disease virus isolate KZ-Kostanay-2018	145865	1	2238	38300	40537	0.0	4133	2238	100	100.00	2238	0	0	0
NODE_5_length_2152_cov_105.524082	2152	OK318001.1	Lumpy skin disease virus isolate V281, complete genome	150681	1	2152	61594	63745	0.0	3941	2152	100	99.72	2146	6	0	0
NODE_5_length_2152_cov_105.524082	2152	OK422494.1	Lumpy skin disease virus isolate LSDV/Cattle/India/2019/Ranchi-1/P50, complete genome	139051	1	2152	61229	63380	0.0	3941	2152	100	99.72	2146	6	0	0
NODE_5_length_2152_cov_105.524082	2152	OK422493.1	Lumpy skin disease virus isolate LSDV/Cattle/India/2019/Ranchi-1/P30, complete genome	147681	1	2152	86466	84315	0.0	3941	2152	100	99.72	2146	6	0	0
NODE_5_length_2152_cov_105.524082	2152	OK422492.1	Lumpy skin disease virus isolate LSDV/Cattle/India/2019/Ranchi-1/P10, complete genome	146171	1	2152	86744	84593	0.0	3941	2152	100	99.72	2146	6	0	0
NODE_5_length_2152_cov_105.524082	2152	MW699032.1	Lumpy skin disease virus strain LSDV/Russia/Dagestan/2015 75 passage	150344	1	2152	61497	63648	0.0	3941	2152	100	99.72	2146	6	0	0
NODE_6_length_2032_cov_116.208902	2032	OL752713.2	Lumpy skin disease virus isolate LSDV/KM/Taiwan/2020, complete genome	150822	1	2032	57369	59400	0.0	3753	2032	100	100.00	2032	0	0	0
NODE_6_length_2032_cov_116.208902	2032	MW656252.1	Lumpy skin disease virus isolate LSDV/Haden/RSA/1954	150300	1	2032	57054	59085	0.0	3753	2032	100	100.00	2032	0	0	0
NODE_6_length_2032_cov_116.208902	2032	MW435866.1	Lumpy skin disease virus isolate SA-Neethling	150682	1	2032	57429	59460	0.0	3753	2032	100	100.00	2032	0	0	0
NODE_6_length_2032_cov_116.208902	2032	MZ577076.1	Lumpy skin disease virus strain 20L81_Bang-Thanh/VNM/20	150664	1	2032	57359	59390	0.0	3753	2032	100	100.00	2032	0	0	0
NODE_6_length_2032_cov_116.208902	2032	MZ577075.1	Lumpy skin disease virus strain 20L70_Dinh-To/VNM/20	150600	1	2032	57368	59399	0.0	3753	2032	100	100.00	2032	0	0	0
NODE_7_length_1911_cov_93.344828	1911	OL752713.2	Lumpy skin disease virus isolate LSDV/KM/Taiwan/2020, complete genome	150822	1	1911	10598	8688	0.0	3513	1911	100	99.84	1908	3	0	0
NODE_7_length_1911_cov_93.344828	1911	MZ577076.1	Lumpy skin disease virus strain 20L81_Bang-Thanh/VNM/20	150664	1	1911	10588	8678	0.0	3513	1911	100	99.84	1908	3	0	0
NODE_7_length_1911_cov_93.344828	1911	MZ577075.1	Lumpy skin disease virus strain 20L70_Dinh-To/VNM/20	150600	1	1911	10597	8687	0.0	3513	1911	100	99.84	1908	3	0	0
NODE_7_length_1911_cov_93.344828	1911	MZ577074.1	Lumpy skin disease virus strain 20L43_Ly-Quoc/VNM/20	150599	1	1911	10590	8680	0.0	3513	1911	100	99.84	1908	3	0	0
NODE_7_length_1911_cov_93.344828	1911	MW732649.1	Lumpy skin disease virus strain LSDV/HongKong/2020	150513	1	1911	10527	8617	0.0	3513	1911	100	99.84	1908	3	0	0
NODE_8_length_1890_cov_81.532135	1890	OL752713.2	Lumpy skin disease virus isolate LSDV/KM/Taiwan/2020, complete genome	150822	1	1890	2745	4636	0.0	3465	1893	100	99.74	1888	1	2	4
NODE_8_length_1890_cov_81.532135	1890	OK422494.1	Lumpy skin disease virus isolate LSDV/Cattle/India/2019/Ranchi-1/P50, complete genome	139051	1	1890	2173	4064	0.0	3465	1893	100	99.74	1888	1	2	4
NODE_8_length_1890_cov_81.532135	1890	OK422493.1	Lumpy skin disease virus isolate LSDV/Cattle/India/2019/Ranchi-1/P30, complete genome	147681	1	1890	145521	143630	0.0	3465	1893	100	99.74	1888	1	2	4
NODE_8_length_1890_cov_81.532135	1890	OK422492.1	Lumpy skin disease virus isolate LSDV/Cattle/India/2019/Ranchi-1/P10, complete genome	146171	1	1890	145798	143907	0.0	3465	1893	100	99.74	1888	1	2	4
NODE_8_length_1890_cov_81.532135	1890	MW732649.1	Lumpy skin disease virus strain LSDV/HongKong/2020	150513	1	1890	2674	4565	0.0	3465	1893	100	99.74	1888	1	2	4
NODE_9_length_1866_cov_96.425732	1866	MH646674.1	Lumpy skin disease virus strain LSDV/Russia/Saratov/2017	150606	1	1866	12056	13921	0.0	3419	1866	100	99.73	1861	5	0	0
NODE_9_length_1866_cov_96.425732	1866	OL752713.2	Lumpy skin disease virus isolate LSDV/KM/Taiwan/2020, complete genome	150822	1	1866	12038	13903	0.0	3397	1866	100	99.52	1857	9	0	0
NODE_9_length_1866_cov_96.425732	1866	MW656252.1	Lumpy skin disease virus isolate LSDV/Haden/RSA/1954	150300	1	1866	11727	13592	0.0	3397	1866	100	99.52	1857	9	0	0
NODE_9_length_1866_cov_96.425732	1866	MZ577076.1	Lumpy skin disease virus strain 20L81_Bang-Thanh/VNM/20	150664	1	1866	12028	13893	0.0	3397	1866	100	99.52	1857	9	0	0
NODE_9_length_1866_cov_96.425732	1866	MW732649.1	Lumpy skin disease virus strain LSDV/HongKong/2020	150513	1	1866	11967	13832	0.0	3397	1866	100	99.52	1857	9	0	0
NODE_10_length_1864_cov_107.029851	1864	MN636843.1	Lumpy skin disease virus isolate LSD-148-GP-RSA-1997	150396	1	1864	482	2345	0.0	3443	1864	100	100.00	1864	0	0	0
NODE_10_length_1864_cov_107.029851	1864	MN636840.1	Lumpy skin disease virus isolate LSD-248-NW-RSA-1993	150396	1	1864	482	2345	0.0	3443	1864	100	100.00	1864	0	0	0
NODE_10_length_1864_cov_107.029851	1864	MN636839.1	Lumpy skin disease virus isolate LSD-103-GP-RSA-1991	150398	1	1864	482	2345	0.0	3443	1864	100	100.00	1864	0	0	0
NODE_10_length_1864_cov_107.029851	1864	MW656252.1	Lumpy skin disease virus isolate LSDV/Haden/RSA/1954	150300	1	1864	400	2263	0.0	3443	1864	100	100.00	1864	0	0	0
NODE_10_length_1864_cov_107.029851	1864	MW435866.1	Lumpy skin disease virus isolate SA-Neethling	150682	1	1864	767	2630	0.0	3443	1864	100	100.00	1864	0	0	0
NODE_11_length_1750_cov_118.007670	1750	OL752713.2	Lumpy skin disease virus isolate LSDV/KM/Taiwan/2020, complete genome	150822	1	1750	7565	5816	0.0	3188	1750	100	99.54	1742	8	0	0
NODE_11_length_1750_cov_118.007670	1750	MZ577076.1	Lumpy skin disease virus strain 20L81_Bang-Thanh/VNM/20	150664	1	1750	7555	5806	0.0	3188	1750	100	99.54	1742	8	0	0
NODE_11_length_1750_cov_118.007670	1750	MZ577075.1	Lumpy skin disease virus strain 20L70_Dinh-To/VNM/20	150600	1	1750	7564	5815	0.0	3188	1750	100	99.54	1742	8	0	0
NODE_11_length_1750_cov_118.007670	1750	MZ577074.1	Lumpy skin disease virus strain 20L43_Ly-Quoc/VNM/20	150599	1	1750	7557	5808	0.0	3188	1750	100	99.54	1742	8	0	0
NODE_11_length_1750_cov_118.007670	1750	MW732649.1	Lumpy skin disease virus strain LSDV/HongKong/2020	150513	1	1750	7494	5745	0.0	3188	1750	100	99.54	1742	8	0	0
NODE_12_length_1697_cov_120.235688	1697	OL752713.2	Lumpy skin disease virus isolate LSDV/KM/Taiwan/2020, complete genome	150822	1	1697	29653	31349	0.0	3134	1697	100	100.00	1697	0	0	0
NODE_12_length_1697_cov_120.235688	1697	MW656252.1	Lumpy skin disease virus isolate LSDV/Haden/RSA/1954	150300	1	1697	29341	31037	0.0	3134	1697	100	100.00	1697	0	0	0
NODE_12_length_1697_cov_120.235688	1697	MW435866.1	Lumpy skin disease virus isolate SA-Neethling	150682	1	1697	29716	31412	0.0	3134	1697	100	100.00	1697	0	0	0
NODE_12_length_1697_cov_120.235688	1697	MZ577076.1	Lumpy skin disease virus strain 20L81_Bang-Thanh/VNM/20	150664	1	1697	29643	31339	0.0	3134	1697	100	100.00	1697	0	0	0
NODE_12_length_1697_cov_120.235688	1697	MW732649.1	Lumpy skin disease virus strain LSDV/HongKong/2020	150513	1	1697	29582	31278	0.0	3134	1697	100	100.00	1697	0	0	0
NODE_13_length_1611_cov_129.802057	1611	MN636843.1	Lumpy skin disease virus isolate LSD-148-GP-RSA-1997	150396	1	1611	50761	52371	0.0	2976	1611	100	100.00	1611	0	0	0
NODE_13_length_1611_cov_129.802057	1611	MN636840.1	Lumpy skin disease virus isolate LSD-248-NW-RSA-1993	150396	1	1611	50761	52371	0.0	2976	1611	100	100.00	1611	0	0	0
NODE_13_length_1611_cov_129.802057	1611	MW656252.1	Lumpy skin disease virus isolate LSDV/Haden/RSA/1954	150300	1	1611	50674	52284	0.0	2976	1611	100	100.00	1611	0	0	0
NODE_13_length_1611_cov_129.802057	1611	MW435866.1	Lumpy skin disease virus isolate SA-Neethling	150682	1	1611	51049	52659	0.0	2976	1611	100	100.00	1611	0	0	0
NODE_13_length_1611_cov_129.802057	1611	MT992618.1	Lumpy skin disease virus isolate KZ-Kostanay-2018	145865	1	1611	48480	50090	0.0	2976	1611	100	100.00	1611	0	0	0
NODE_14_length_1542_cov_86.381977	1542	MH646674.1	Lumpy skin disease virus strain LSDV/Russia/Saratov/2017	150606	1	1542	22183	23724	0.0	2826	1542	100	99.74	1538	4	0	0
NODE_14_length_1542_cov_86.381977	1542	MN072619.1	Lumpy skin disease virus isolate Kenya	150329	1	1542	21853	23396	0.0	2817	1545	100	99.61	1539	2	2	4
NODE_14_length_1542_cov_86.381977	1542	KX683219.1	Lumpy skin disease virus strain KSGP 0240	150663	1	1542	22190	23733	0.0	2817	1545	100	99.61	1539	2	2	4
NODE_14_length_1542_cov_86.381977	1542	MW631933.1	Lumpy skin disease virus isolate LSD	146090	1	1542	19786	21330	0.0	2817	1545	100	99.61	1539	3	1	3
NODE_14_length_1542_cov_86.381977	1542	MT134042.1	Lumpy skin disease virus strain LSDV/Russia/Udmurtiya/2019, complete genome	150436	1	1542	22055	23598	0.0	2817	1545	100	99.61	1539	2	2	4
NODE_15_length_1540_cov_108.658586	1540	MN072619.1	Lumpy skin disease virus isolate Kenya	150329	1	1540	71610	70071	0.0	2844	1540	100	100.00	1540	0	0	0
NODE_15_length_1540_cov_108.658586	1540	OK422494.1	Lumpy skin disease virus isolate LSDV/Cattle/India/2019/Ranchi-1/P50, complete genome	139051	1	1540	71355	69816	0.0	2844	1540	100	100.00	1540	0	0	0
NODE_15_length_1540_cov_108.658586	1540	OK422493.1	Lumpy skin disease virus isolate LSDV/Cattle/India/2019/Ranchi-1/P30, complete genome	147681	1	1540	76340	77879	0.0	2844	1540	100	100.00	1540	0	0	0
NODE_15_length_1540_cov_108.658586	1540	OK422492.1	Lumpy skin disease virus isolate LSDV/Cattle/India/2019/Ranchi-1/P10, complete genome	146171	1	1540	76618	78157	0.0	2844	1540	100	100.00	1540	0	0	0
NODE_15_length_1540_cov_108.658586	1540	MW631933.1	Lumpy skin disease virus isolate LSD	146090	1	1540	69545	68006	0.0	2844	1540	100	100.00	1540	0	0	0
NODE_16_length_1457_cov_123.427960	1457	OL752713.2	Lumpy skin disease virus isolate LSDV/KM/Taiwan/2020, complete genome	150822	1	1457	42989	44445	0.0	2691	1457	100	100.00	1457	0	0	0
NODE_16_length_1457_cov_123.427960	1457	MW656252.1	Lumpy skin disease virus isolate LSDV/Haden/RSA/1954	150300	1	1457	42677	44133	0.0	2691	1457	100	100.00	1457	0	0	0
NODE_16_length_1457_cov_123.427960	1457	MZ577076.1	Lumpy skin disease virus strain 20L81_Bang-Thanh/VNM/20	150664	1	1457	42979	44435	0.0	2691	1457	100	100.00	1457	0	0	0
NODE_16_length_1457_cov_123.427960	1457	MZ577075.1	Lumpy skin disease virus strain 20L70_Dinh-To/VNM/20	150600	1	1457	42988	44444	0.0	2691	1457	100	100.00	1457	0	0	0
NODE_16_length_1457_cov_123.427960	1457	MW732649.1	Lumpy skin disease virus strain LSDV/HongKong/2020	150513	1	1457	42918	44374	0.0	2691	1457	100	100.00	1457	0	0	0
NODE_17_length_1430_cov_164.350545	1430	MT992618.1	Lumpy skin disease virus isolate KZ-Kostanay-2018	145865	1	1430	64732	63303	0.0	2619	1430	100	99.72	1426	4	0	0
NODE_17_length_1430_cov_164.350545	1430	MN636843.1	Lumpy skin disease virus isolate LSD-148-GP-RSA-1997	150396	1	1430	67013	65585	0.0	2617	1430	100	99.72	1426	3	1	1
NODE_17_length_1430_cov_164.350545	1430	MN636840.1	Lumpy skin disease virus isolate LSD-248-NW-RSA-1993	150396	1	1430	67013	65585	0.0	2617	1430	100	99.72	1426	3	1	1
NODE_17_length_1430_cov_164.350545	1430	MW656252.1	Lumpy skin disease virus isolate LSDV/Haden/RSA/1954	150300	1	1430	66925	65497	0.0	2617	1430	100	99.72	1426	3	1	1
NODE_17_length_1430_cov_164.350545	1430	MW435866.1	Lumpy skin disease virus isolate SA-Neethling	150682	1	1430	67300	65872	0.0	2617	1430	100	99.72	1426	3	1	1
NODE_18_length_1370_cov_124.409886	1370	OL752713.2	Lumpy skin disease virus isolate LSDV/KM/Taiwan/2020, complete genome	150822	1	1370	14161	15530	0.0	2525	1370	100	99.93	1369	1	0	0
NODE_18_length_1370_cov_124.409886	1370	MW656252.1	Lumpy skin disease virus isolate LSDV/Haden/RSA/1954	150300	1	1370	13850	15219	0.0	2525	1370	100	99.93	1369	1	0	0
NODE_18_length_1370_cov_124.409886	1370	MZ577076.1	Lumpy skin disease virus strain 20L81_Bang-Thanh/VNM/20	150664	1	1370	14151	15520	0.0	2525	1370	100	99.93	1369	1	0	0
NODE_18_length_1370_cov_124.409886	1370	MZ577075.1	Lumpy skin disease virus strain 20L70_Dinh-To/VNM/20	150600	1	1370	14160	15529	0.0	2525	1370	100	99.93	1369	1	0	0
NODE_18_length_1370_cov_124.409886	1370	MW732649.1	Lumpy skin disease virus strain LSDV/HongKong/2020	150513	1	1370	14090	15459	0.0	2525	1370	100	99.93	1369	1	0	0
NODE_19_length_1322_cov_129.317285	1322	MH646674.1	Lumpy skin disease virus strain LSDV/Russia/Saratov/2017	150606	1	1322	20979	19658	0.0	2425	1322	100	99.77	1319	3	0	0
NODE_19_length_1322_cov_129.317285	1322	OL752713.2	Lumpy skin disease virus isolate LSDV/KM/Taiwan/2020, complete genome	150822	1	1322	20956	19638	0.0	2410	1322	100	99.62	1317	2	1	3
NODE_19_length_1322_cov_129.317285	1322	OK422494.1	Lumpy skin disease virus isolate LSDV/Cattle/India/2019/Ranchi-1/P50, complete genome	139051	1	1322	20391	19073	0.0	2410	1322	100	99.62	1317	2	1	3
NODE_19_length_1322_cov_129.317285	1322	OK422493.1	Lumpy skin disease virus isolate LSDV/Cattle/India/2019/Ranchi-1/P30, complete genome	147681	1	1322	127303	128621	0.0	2410	1322	100	99.62	1317	2	1	3
NODE_19_length_1322_cov_129.317285	1322	OK422492.1	Lumpy skin disease virus isolate LSDV/Cattle/India/2019/Ranchi-1/P10, complete genome	146171	1	1322	127580	128898	0.0	2410	1322	100	99.62	1317	2	1	3
NODE_20_length_1293_cov_131.953958	1293	MK441838.1	Lumpy skin disease virus strain Herbivac LS	150507	1	1293	61224	59932	0.0	2372	1293	100	99.77	1290	3	0	0
NODE_20_length_1293_cov_131.953958	1293	MG972412.1	Lumpy skin disease virus isolate Cro2016	150448	1	1293	61268	59976	0.0	2372	1293	100	99.77	1290	3	0	0
NODE_20_length_1293_cov_131.953958	1293	KX764645.1	Lumpy skin disease virus strain Neethling-LSD vaccine-OBP	150508	1	1293	61328	60036	0.0	2372	1293	100	99.77	1290	3	0	0
NODE_20_length_1293_cov_131.953958	1293	MW656252.1	Lumpy skin disease virus isolate LSDV/Haden/RSA/1954	150300	1	1293	61121	59829	0.0	2372	1293	100	99.77	1290	3	0	0
NODE_20_length_1293_cov_131.953958	1293	MW435866.1	Lumpy skin disease virus isolate SA-Neethling	150682	1	1293	61496	60204	0.0	2372	1293	100	99.77	1290	3	0	0
NODE_21_length_1249_cov_104.649916	1249	MT992618.1	Lumpy skin disease virus isolate KZ-Kostanay-2018	145865	1	1249	9527	8279	0.0	2279	1249	100	99.60	1244	5	0	0
NODE_21_length_1249_cov_104.649916	1249	OL752713.2	Lumpy skin disease virus isolate LSDV/KM/Taiwan/2020, complete genome	150822	1	1249	12034	10786	0.0	2274	1249	100	99.52	1243	6	0	0
NODE_21_length_1249_cov_104.649916	1249	MW656252.1	Lumpy skin disease virus isolate LSDV/Haden/RSA/1954	150300	1	1249	11723	10475	0.0	2274	1249	100	99.52	1243	6	0	0
NODE_21_length_1249_cov_104.649916	1249	MZ577076.1	Lumpy skin disease virus strain 20L81_Bang-Thanh/VNM/20	150664	1	1249	12024	10776	0.0	2274	1249	100	99.52	1243	6	0	0
NODE_21_length_1249_cov_104.649916	1249	MW732649.1	Lumpy skin disease virus strain LSDV/HongKong/2020	150513	1	1249	11963	10715	0.0	2274	1249	100	99.52	1243	6	0	0
NODE_22_length_1201_cov_124.740838	1201	OL752713.2	Lumpy skin disease virus isolate LSDV/KM/Taiwan/2020, complete genome	150822	1	1201	33454	32254	0.0	2218	1201	100	100.00	1201	0	0	0
NODE_22_length_1201_cov_124.740838	1201	MW656252.1	Lumpy skin disease virus isolate LSDV/Haden/RSA/1954	150300	1	1201	33142	31942	0.0	2218	1201	100	100.00	1201	0	0	0
NODE_22_length_1201_cov_124.740838	1201	MW435866.1	Lumpy skin disease virus isolate SA-Neethling	150682	1	1201	33517	32317	0.0	2218	1201	100	100.00	1201	0	0	0
NODE_22_length_1201_cov_124.740838	1201	MZ577076.1	Lumpy skin disease virus strain 20L81_Bang-Thanh/VNM/20	150664	1	1201	33444	32244	0.0	2218	1201	100	100.00	1201	0	0	0
NODE_22_length_1201_cov_124.740838	1201	MW732649.1	Lumpy skin disease virus strain LSDV/HongKong/2020	150513	1	1201	33383	32183	0.0	2218	1201	100	100.00	1201	0	0	0
NODE_23_length_1162_cov_117.556459	1162	MN636839.1	Lumpy skin disease virus isolate LSD-103-GP-RSA-1991	150398	1	1162	49230	50391	0.0	2146	1162	100	100.00	1162	0	0	0
NODE_23_length_1162_cov_117.556459	1162	MK441838.1	Lumpy skin disease virus strain Herbivac LS	150507	1	1162	49246	50407	0.0	2146	1162	100	100.00	1162	0	0	0
NODE_23_length_1162_cov_117.556459	1162	MG972412.1	Lumpy skin disease virus isolate Cro2016	150448	1	1162	49290	50451	0.0	2146	1162	100	100.00	1162	0	0	0
NODE_23_length_1162_cov_117.556459	1162	KX764645.1	Lumpy skin disease virus strain Neethling-LSD vaccine-OBP	150508	1	1162	49350	50511	0.0	2146	1162	100	100.00	1162	0	0	0
NODE_23_length_1162_cov_117.556459	1162	MW656252.1	Lumpy skin disease virus isolate LSDV/Haden/RSA/1954	150300	1	1162	49143	50304	0.0	2146	1162	100	100.00	1162	0	0	0
NODE_24_length_1143_cov_120.451287	1143	OL752713.2	Lumpy skin disease virus isolate LSDV/KM/Taiwan/2020, complete genome	150822	1	1143	55709	56851	0.0	2111	1143	100	100.00	1143	0	0	0
NODE_24_length_1143_cov_120.451287	1143	MW656252.1	Lumpy skin disease virus isolate LSDV/Haden/RSA/1954	150300	1	1143	55394	56536	0.0	2111	1143	100	100.00	1143	0	0	0
NODE_24_length_1143_cov_120.451287	1143	MW435866.1	Lumpy skin disease virus isolate SA-Neethling	150682	1	1143	55769	56911	0.0	2111	1143	100	100.00	1143	0	0	0
NODE_24_length_1143_cov_120.451287	1143	MZ577076.1	Lumpy skin disease virus strain 20L81_Bang-Thanh/VNM/20	150664	1	1143	55699	56841	0.0	2111	1143	100	100.00	1143	0	0	0
NODE_24_length_1143_cov_120.451287	1143	MW732649.1	Lumpy skin disease virus strain LSDV/HongKong/2020	150513	1	1143	55638	56780	0.0	2111	1143	100	100.00	1143	0	0	0
NODE_25_length_1096_cov_101.967339	1096	OL752713.2	Lumpy skin disease virus isolate LSDV/KM/Taiwan/2020, complete genome	150822	1	1096	8662	7567	0.0	2002	1096	100	99.64	1092	4	0	0
NODE_25_length_1096_cov_101.967339	1096	MZ577076.1	Lumpy skin disease virus strain 20L81_Bang-Thanh/VNM/20	150664	1	1096	8652	7557	0.0	2002	1096	100	99.64	1092	4	0	0
NODE_25_length_1096_cov_101.967339	1096	MZ577075.1	Lumpy skin disease virus strain 20L70_Dinh-To/VNM/20	150600	1	1096	8661	7566	0.0	2002	1096	100	99.64	1092	4	0	0
NODE_25_length_1096_cov_101.967339	1096	MZ577074.1	Lumpy skin disease virus strain 20L43_Ly-Quoc/VNM/20	150599	1	1096	8654	7559	0.0	2002	1096	100	99.64	1092	4	0	0
NODE_25_length_1096_cov_101.967339	1096	MW732649.1	Lumpy skin disease virus strain LSDV/HongKong/2020	150513	1	1096	8591	7496	0.0	2002	1096	100	99.64	1092	4	0	0
NODE_26_length_1029_cov_60.316222	1029	MH646674.1	Lumpy skin disease virus strain LSDV/Russia/Saratov/2017	150606	1	1029	29147	28118	0.0	1873	1030	100	99.51	1025	4	1	1
NODE_26_length_1029_cov_60.316222	1029	MT992618.1	Lumpy skin disease virus isolate KZ-Kostanay-2018	145865	1	1029	26618	25589	0.0	1873	1030	100	99.51	1025	4	1	1
NODE_26_length_1029_cov_60.316222	1029	OK422492.1	Lumpy skin disease virus isolate LSDV/Cattle/India/2019/Ranchi-1/P10, complete genome	146171	1	1029	119411	120439	0.0	1868	1029	100	99.42	1023	6	0	0
NODE_26_length_1029_cov_60.316222	1029	MW631933.1	Lumpy skin disease virus isolate LSD	146090	1	1029	26752	25724	0.0	1868	1029	100	99.42	1023	6	0	0
NODE_26_length_1029_cov_60.316222	1029	MT134042.1	Lumpy skin disease virus strain LSDV/Russia/Udmurtiya/2019, complete genome	150436	1	1029	29019	27991	0.0	1868	1029	100	99.42	1023	6	0	0
NODE_1_length_8271_cov_137.528724	8271	MG972412.1	Lumpy skin disease virus isolate Cro2016	150448	1	8271	116870	108600	0.0	15274	8271	100	100.00	8271	0	0	0
NODE_1_length_8271_cov_137.528724	8271	KX764645.1	Lumpy skin disease virus strain Neethling-LSD vaccine-OBP	150508	1	8271	116930	108660	0.0	15274	8271	100	100.00	8271	0	0	0
NODE_1_length_8271_cov_137.528724	8271	KX764644.1	Lumpy skin disease virus strain Neethling-Herbivac vaccine	150529	1	8271	116953	108683	0.0	15274	8271	100	100.00	8271	0	0	0
NODE_1_length_8271_cov_137.528724	8271	MW656252.1	Lumpy skin disease virus isolate LSDV/Haden/RSA/1954	150300	1	8271	116722	108452	0.0	15274	8271	100	100.00	8271	0	0	0
NODE_1_length_8271_cov_137.528724	8271	MW435866.1	Lumpy skin disease virus isolate SA-Neethling	150682	1	8271	117090	108820	0.0	15274	8271	100	100.00	8271	0	0	0
NODE_2_length_3230_cov_133.940157	3230	MK441838.1	Lumpy skin disease virus strain Herbivac LS	150507	1	3230	122503	125732	0.0	5965	3230	100	100.00	3230	0	0	0
NODE_2_length_3230_cov_133.940157	3230	MG972412.1	Lumpy skin disease virus isolate Cro2016	150448	1	3230	122548	125777	0.0	5965	3230	100	100.00	3230	0	0	0
NODE_2_length_3230_cov_133.940157	3230	KX764645.1	Lumpy skin disease virus strain Neethling-LSD vaccine-OBP	150508	1	3230	122608	125837	0.0	5965	3230	100	100.00	3230	0	0	0
NODE_2_length_3230_cov_133.940157	3230	KX764643.1	Lumpy skin disease virus strain SIS-Lumpyvax vaccine	150480	1	3230	122581	125810	0.0	5965	3230	100	100.00	3230	0	0	0
NODE_2_length_3230_cov_133.940157	3230	AF409138.1	Lumpy skin disease virus isolate Neethling vaccine LW 1959, complete genome	150509	1	3230	122505	125734	0.0	5965	3230	100	100.00	3230	0	0	0
NODE_3_length_2986_cov_142.731832	2986	OL752713.2	Lumpy skin disease virus isolate LSDV/KM/Taiwan/2020, complete genome	150822	1	2986	82715	79730	0.0	5498	2986	100	99.90	2983	3	0	0
NODE_3_length_2986_cov_142.731832	2986	OK422494.1	Lumpy skin disease virus isolate LSDV/Cattle/India/2019/Ranchi-1/P50, complete genome	139051	1	2986	82160	79175	0.0	5498	2986	100	99.90	2983	3	0	0
NODE_3_length_2986_cov_142.731832	2986	OK422493.1	Lumpy skin disease virus isolate LSDV/Cattle/India/2019/Ranchi-1/P30, complete genome	147681	1	2986	65535	68520	0.0	5498	2986	100	99.90	2983	3	0	0
NODE_3_length_2986_cov_142.731832	2986	OK422492.1	Lumpy skin disease virus isolate LSDV/Cattle/India/2019/Ranchi-1/P10, complete genome	146171	1	2986	65813	68798	0.0	5498	2986	100	99.90	2983	3	0	0
NODE_3_length_2986_cov_142.731832	2986	MW732649.1	Lumpy skin disease virus strain LSDV/HongKong/2020	150513	1	2986	82646	79661	0.0	5498	2986	100	99.90	2983	3	0	0
NODE_4_length_2498_cov_80.103561	2498	OK318001.1	Lumpy skin disease virus isolate V281, complete genome	150681	1	2498	96497	98994	0.0	4558	2498	100	99.60	2488	10	0	0
NODE_4_length_2498_cov_80.103561	2498	MW030512.1	Mutant Lumpy skin disease virus clone Neethling-RIBSP(TK-)EGFP, complete genome	139366	1	2498	93137	95634	0.0	4558	2498	100	99.60	2488	10	0	0
NODE_4_length_2498_cov_80.103561	2498	MW699032.1	Lumpy skin disease virus strain LSDV/Russia/Dagestan/2015 75 passage	150344	1	2498	96391	98888	0.0	4558	2498	100	99.60	2488	10	0	0
NODE_4_length_2498_cov_80.103561	2498	MT130502.2	Lumpy skin disease virus strain Neethling-RIBSP vaccine	146159	1	2498	94304	96801	0.0	4558	2498	100	99.60	2488	10	0	0
NODE_4_length_2498_cov_80.103561	2498	MT643825.1	Lumpy skin disease virus strain 210LSD-249/BUL/16	150719	1	2498	96561	99058	0.0	4558	2498	100	99.60	2488	10	0	0
NODE_5_length_2458_cov_86.938410	2458	OL752713.2	Lumpy skin disease virus isolate LSDV/KM/Taiwan/2020, complete genome	150822	1	2458	73548	76005	0.0	4512	2458	100	99.80	2453	5	0	0
NODE_5_length_2458_cov_86.938410	2458	MZ577076.1	Lumpy skin disease virus strain 20L81_Bang-Thanh/VNM/20	150664	1	2458	73538	75995	0.0	4512	2458	100	99.80	2453	5	0	0
NODE_5_length_2458_cov_86.938410	2458	MZ577075.1	Lumpy skin disease virus strain 20L70_Dinh-To/VNM/20	150600	1	2458	73547	76004	0.0	4512	2458	100	99.80	2453	5	0	0
NODE_5_length_2458_cov_86.938410	2458	MZ577074.1	Lumpy skin disease virus strain 20L43_Ly-Quoc/VNM/20	150599	1	2458	73540	75997	0.0	4512	2458	100	99.80	2453	5	0	0
NODE_5_length_2458_cov_86.938410	2458	MW732649.1	Lumpy skin disease virus strain LSDV/HongKong/2020	150513	1	2458	73479	75936	0.0	4512	2458	100	99.80	2453	5	0	0
NODE_6_length_2022_cov_115.653279	2022	MN636843.1	Lumpy skin disease virus isolate LSD-148-GP-RSA-1997	150396	1	2022	141478	143499	0.0	3685	2022	100	99.55	2013	9	0	0
NODE_6_length_2022_cov_115.653279	2022	MN636840.1	Lumpy skin disease virus isolate LSD-248-NW-RSA-1993	150396	1	2022	141478	143499	0.0	3685	2022	100	99.55	2013	9	0	0
NODE_6_length_2022_cov_115.653279	2022	MN636839.1	Lumpy skin disease virus isolate LSD-103-GP-RSA-1991	150398	1	2022	141480	143501	0.0	3685	2022	100	99.55	2013	9	0	0
NODE_6_length_2022_cov_115.653279	2022	MW656252.1	Lumpy skin disease virus isolate LSDV/Haden/RSA/1954	150300	1	2022	141382	143403	0.0	3685	2022	100	99.55	2013	9	0	0
NODE_6_length_2022_cov_115.653279	2022	MW435866.1	Lumpy skin disease virus isolate SA-Neethling	150682	1	2022	141751	143772	0.0	3685	2022	100	99.55	2013	9	0	0
NODE_7_length_1996_cov_74.851623	1996	MK441838.1	Lumpy skin disease virus strain Herbivac LS	150507	1	1996	141169	139174	0.0	3681	1996	100	99.95	1995	1	0	0
NODE_7_length_1996_cov_74.851623	1996	MG972412.1	Lumpy skin disease virus isolate Cro2016	150448	1	1996	141214	139219	0.0	3681	1996	100	99.95	1995	1	0	0
NODE_7_length_1996_cov_74.851623	1996	KX764645.1	Lumpy skin disease virus strain Neethling-LSD vaccine-OBP	150508	1	1996	141274	139279	0.0	3681	1996	100	99.95	1995	1	0	0
NODE_7_length_1996_cov_74.851623	1996	MW656252.1	Lumpy skin disease virus isolate LSDV/Haden/RSA/1954	150300	1	1996	141066	139071	0.0	3681	1996	100	99.95	1995	1	0	0
NODE_7_length_1996_cov_74.851623	1996	MW435866.1	Lumpy skin disease virus isolate SA-Neethling	150682	1	1996	141435	139440	0.0	3681	1996	100	99.95	1995	1	0	0
NODE_8_length_1905_cov_134.857761	1905	MT134042.1	Lumpy skin disease virus strain LSDV/Russia/Udmurtiya/2019, complete genome	150436	1	1905	133868	131964	0.0	3452	1905	100	99.37	1893	12	0	0
NODE_8_length_1905_cov_134.857761	1905	MN072619.1	Lumpy skin disease virus isolate Kenya	150329	1	1905	133738	131833	0.0	3430	1906	100	99.16	1890	15	1	1
NODE_8_length_1905_cov_134.857761	1905	MH646674.1	Lumpy skin disease virus strain LSDV/Russia/Saratov/2017	150606	1	1905	134044	132139	0.0	3430	1906	100	99.16	1890	15	1	1
NODE_8_length_1905_cov_134.857761	1905	MW631933.1	Lumpy skin disease virus isolate LSD	146090	1	1905	131673	129768	0.0	3430	1906	100	99.16	1890	15	1	1
NODE_8_length_1905_cov_134.857761	1905	MT992618.1	Lumpy skin disease virus isolate KZ-Kostanay-2018	145865	1	1905	131475	129570	0.0	3430	1906	100	99.16	1890	15	1	1
NODE_9_length_1800_cov_122.510602	1800	MH646674.1	Lumpy skin disease virus strain LSDV/Russia/Saratov/2017	150606	1	1800	106639	108438	0.0	3319	1800	100	99.94	1799	1	0	0
NODE_9_length_1800_cov_122.510602	1800	MN636843.1	Lumpy skin disease virus isolate LSD-148-GP-RSA-1997	150396	1	1800	106350	108148	0.0	3317	1800	100	99.94	1799	0	1	1
NODE_9_length_1800_cov_122.510602	1800	MN636840.1	Lumpy skin disease virus isolate LSD-248-NW-RSA-1993	150396	1	1800	106350	108148	0.0	3317	1800	100	99.94	1799	0	1	1
NODE_9_length_1800_cov_122.510602	1800	MW656252.1	Lumpy skin disease virus isolate LSDV/Haden/RSA/1954	150300	1	1800	106262	108060	0.0	3317	1800	100	99.94	1799	0	1	1
NODE_9_length_1800_cov_122.510602	1800	MW435866.1	Lumpy skin disease virus isolate SA-Neethling	150682	1	1800	106630	108428	0.0	3317	1800	100	99.94	1799	0	1	1
NODE_10_length_1790_cov_130.367147	1790	MN636843.1	Lumpy skin disease virus isolate LSD-148-GP-RSA-1997	150396	1	1790	83662	85451	0.0	3301	1790	100	99.94	1789	1	0	0
NODE_10_length_1790_cov_130.367147	1790	MN636840.1	Lumpy skin disease virus isolate LSD-248-NW-RSA-1993	150396	1	1790	83662	85451	0.0	3301	1790	100	99.94	1789	1	0	0
NODE_10_length_1790_cov_130.367147	1790	MN636839.1	Lumpy skin disease virus isolate LSD-103-GP-RSA-1991	150398	1	1790	83663	85452	0.0	3301	1790	100	99.94	1789	1	0	0
NODE_10_length_1790_cov_130.367147	1790	MW656252.1	Lumpy skin disease virus isolate LSDV/Haden/RSA/1954	150300	1	1790	83573	85362	0.0	3301	1790	100	99.94	1789	1	0	0
NODE_10_length_1790_cov_130.367147	1790	MW435866.1	Lumpy skin disease virus isolate SA-Neethling	150682	1	1790	83940	85729	0.0	3301	1790	100	99.94	1789	1	0	0
NODE_11_length_1772_cov_48.691904	1772	MK441838.1	Lumpy skin disease virus strain Herbivac LS	150507	1	1772	137256	139027	0.0	3273	1772	100	100.00	1772	0	0	0
NODE_11_length_1772_cov_48.691904	1772	MG972412.1	Lumpy skin disease virus isolate Cro2016	150448	1	1772	137301	139072	0.0	3273	1772	100	100.00	1772	0	0	0
NODE_11_length_1772_cov_48.691904	1772	KX764645.1	Lumpy skin disease virus strain Neethling-LSD vaccine-OBP	150508	1	1772	137361	139132	0.0	3273	1772	100	100.00	1772	0	0	0
NODE_11_length_1772_cov_48.691904	1772	MW656252.1	Lumpy skin disease virus isolate LSDV/Haden/RSA/1954	150300	1	1772	137153	138924	0.0	3273	1772	100	100.00	1772	0	0	0
NODE_11_length_1772_cov_48.691904	1772	MW435866.1	Lumpy skin disease virus isolate SA-Neethling	150682	1	1772	137522	139293	0.0	3273	1772	100	100.00	1772	0	0	0
NODE_12_length_1698_cov_44.768107	1698	MN072624.1	Goatpox virus isolate Sudan	150347	1	1698	137697	139408	0.0	2922	1712	100	97.61	1671	27	1	14
NODE_12_length_1698_cov_44.768107	1698	OK422493.1	Lumpy skin disease virus isolate LSDV/Cattle/India/2019/Ranchi-1/P30, complete genome	147681	1	1698	10222	8507	0.0	2909	1718	100	97.44	1674	22	7	22
NODE_12_length_1698_cov_44.768107	1698	OK422492.1	Lumpy skin disease virus isolate LSDV/Cattle/India/2019/Ranchi-1/P10, complete genome	146171	1	1698	10500	8785	0.0	2909	1718	100	97.44	1674	22	7	22
NODE_12_length_1698_cov_44.768107	1698	MW631933.1	Lumpy skin disease virus isolate LSD	146090	1	1698	135710	137425	0.0	2909	1718	100	97.44	1674	22	7	22
NODE_12_length_1698_cov_44.768107	1698	MT992618.1	Lumpy skin disease virus isolate KZ-Kostanay-2018	145865	1	1698	135512	137227	0.0	2909	1718	100	97.44	1674	22	7	22
NODE_13_length_1689_cov_106.216034	1689	MN636843.1	Lumpy skin disease virus isolate LSD-148-GP-RSA-1997	150396	1	1689	93281	94969	0.0	3120	1689	100	100.00	1689	0	0	0
NODE_13_length_1689_cov_106.216034	1689	MN636840.1	Lumpy skin disease virus isolate LSD-248-NW-RSA-1993	150396	1	1689	93281	94969	0.0	3120	1689	100	100.00	1689	0	0	0
NODE_13_length_1689_cov_106.216034	1689	MN636839.1	Lumpy skin disease virus isolate LSD-103-GP-RSA-1991	150398	1	1689	93282	94970	0.0	3120	1689	100	100.00	1689	0	0	0
NODE_13_length_1689_cov_106.216034	1689	MW656252.1	Lumpy skin disease virus isolate LSDV/Haden/RSA/1954	150300	1	1689	93192	94880	0.0	3120	1689	100	100.00	1689	0	0	0
NODE_13_length_1689_cov_106.216034	1689	MW435866.1	Lumpy skin disease virus isolate SA-Neethling	150682	1	1689	93559	95247	0.0	3120	1689	100	100.00	1689	0	0	0
NODE_14_length_1648_cov_82.330822	1648	MN636843.1	Lumpy skin disease virus isolate LSD-148-GP-RSA-1997	150396	1	1648	127220	128867	0.0	3033	1648	100	99.88	1646	2	0	0
NODE_14_length_1648_cov_82.330822	1648	MN636840.1	Lumpy skin disease virus isolate LSD-248-NW-RSA-1993	150396	1	1648	127220	128867	0.0	3033	1648	100	99.88	1646	2	0	0
NODE_14_length_1648_cov_82.330822	1648	MN636839.1	Lumpy skin disease virus isolate LSD-103-GP-RSA-1991	150398	1	1648	127222	128869	0.0	3033	1648	100	99.88	1646	2	0	0
NODE_14_length_1648_cov_82.330822	1648	MN636838.1	Lumpy skin disease virus isolate LSD-58-LP-RSA-1993	150396	1	1648	127220	128867	0.0	3033	1648	100	99.88	1646	2	0	0
NODE_14_length_1648_cov_82.330822	1648	MW435866.1	Lumpy skin disease virus isolate SA-Neethling	150682	1	1648	127496	129143	0.0	3033	1648	100	99.88	1646	2	0	0
NODE_15_length_1496_cov_122.775156	1496	MH646674.1	Lumpy skin disease virus strain LSDV/Russia/Saratov/2017	150606	1	1496	132193	130698	0.0	2736	1496	100	99.67	1491	5	0	0
NODE_15_length_1496_cov_122.775156	1496	OL752713.2	Lumpy skin disease virus isolate LSDV/KM/Taiwan/2020, complete genome	150822	1	1496	132166	130671	0.0	2713	1496	100	99.40	1487	9	0	0
NODE_15_length_1496_cov_122.775156	1496	MW656252.1	Lumpy skin disease virus isolate LSDV/Haden/RSA/1954	150300	1	1496	131814	130319	0.0	2713	1496	100	99.40	1487	9	0	0
NODE_15_length_1496_cov_122.775156	1496	MW435866.1	Lumpy skin disease virus isolate SA-Neethling	150682	1	1496	132182	130687	0.0	2713	1496	100	99.40	1487	9	0	0
NODE_15_length_1496_cov_122.775156	1496	MW732649.1	Lumpy skin disease virus strain LSDV/HongKong/2020	150513	1	1496	132094	130599	0.0	2713	1496	100	99.40	1487	9	0	0
NODE_16_length_1420_cov_124.565568	1420	MK441838.1	Lumpy skin disease virus strain Herbivac LS	150507	1	1420	103478	102059	0.0	2623	1420	100	100.00	1420	0	0	0
NODE_16_length_1420_cov_124.565568	1420	MG972412.1	Lumpy skin disease virus isolate Cro2016	150448	1	1420	103522	102103	0.0	2623	1420	100	100.00	1420	0	0	0
NODE_16_length_1420_cov_124.565568	1420	MW656252.1	Lumpy skin disease virus isolate LSDV/Haden/RSA/1954	150300	1	1420	103374	101955	0.0	2623	1420	100	100.00	1420	0	0	0
NODE_16_length_1420_cov_124.565568	1420	MW435866.1	Lumpy skin disease virus isolate SA-Neethling	150682	1	1420	103742	102323	0.0	2623	1420	100	100.00	1420	0	0	0
NODE_16_length_1420_cov_124.565568	1420	MT992618.1	Lumpy skin disease virus isolate KZ-Kostanay-2018	145865	1	1420	101180	99761	0.0	2623	1420	100	100.00	1420	0	0	0
NODE_17_length_1420_cov_113.156044	1420	MK441838.1	Lumpy skin disease virus strain Herbivac LS	150507	1	1420	105524	104105	0.0	2623	1420	100	100.00	1420	0	0	0
NODE_17_length_1420_cov_113.156044	1420	MH646674.1	Lumpy skin disease virus strain LSDV/Russia/Saratov/2017	150606	1	1420	105797	104378	0.0	2623	1420	100	100.00	1420	0	0	0
NODE_17_length_1420_cov_113.156044	1420	MG972412.1	Lumpy skin disease virus isolate Cro2016	150448	1	1420	105568	104149	0.0	2623	1420	100	100.00	1420	0	0	0
NODE_17_length_1420_cov_113.156044	1420	MW656252.1	Lumpy skin disease virus isolate LSDV/Haden/RSA/1954	150300	1	1420	105420	104001	0.0	2623	1420	100	100.00	1420	0	0	0
NODE_17_length_1420_cov_113.156044	1420	MT992618.1	Lumpy skin disease virus isolate KZ-Kostanay-2018	145865	1	1420	103226	101807	0.0	2623	1420	100	100.00	1420	0	0	0
NODE_18_length_1384_cov_90.770504	1384	MT134042.1	Lumpy skin disease virus strain LSDV/Russia/Udmurtiya/2019, complete genome	150436	1	1384	88179	86796	0.0	2540	1384	100	99.78	1381	3	0	0
NODE_18_length_1384_cov_90.770504	1384	OL752713.2	Lumpy skin disease virus isolate LSDV/KM/Taiwan/2020, complete genome	150822	1	1384	88280	86897	0.0	2529	1384	100	99.64	1379	5	0	0
NODE_18_length_1384_cov_90.770504	1384	MW656252.1	Lumpy skin disease virus isolate LSDV/Haden/RSA/1954	150300	1	1384	87970	86587	0.0	2529	1384	100	99.64	1379	5	0	0
NODE_18_length_1384_cov_90.770504	1384	MW435866.1	Lumpy skin disease virus isolate SA-Neethling	150682	1	1384	88337	86954	0.0	2529	1384	100	99.64	1379	5	0	0
NODE_18_length_1384_cov_90.770504	1384	MW732649.1	Lumpy skin disease virus strain LSDV/HongKong/2020	150513	1	1384	88212	86829	0.0	2529	1384	100	99.64	1379	5	0	0
NODE_19_length_1262_cov_127.729080	1262	MN636843.1	Lumpy skin disease virus isolate LSD-148-GP-RSA-1997	150396	1	1262	102042	100781	0.0	2331	1262	100	100.00	1262	0	0	0
NODE_19_length_1262_cov_127.729080	1262	MN636840.1	Lumpy skin disease virus isolate LSD-248-NW-RSA-1993	150396	1	1262	102042	100781	0.0	2331	1262	100	100.00	1262	0	0	0
NODE_19_length_1262_cov_127.729080	1262	MW656252.1	Lumpy skin disease virus isolate LSDV/Haden/RSA/1954	150300	1	1262	101953	100692	0.0	2331	1262	100	100.00	1262	0	0	0
NODE_19_length_1262_cov_127.729080	1262	MW435866.1	Lumpy skin disease virus isolate SA-Neethling	150682	1	1262	102321	101060	0.0	2331	1262	100	100.00	1262	0	0	0
NODE_19_length_1262_cov_127.729080	1262	MT134042.1	Lumpy skin disease virus strain LSDV/Russia/Udmurtiya/2019, complete genome	150436	1	1262	102163	100902	0.0	2331	1262	100	100.00	1262	0	0	0
NODE_20_length_1260_cov_106.747718	1260	MN636843.1	Lumpy skin disease virus isolate LSD-148-GP-RSA-1997	150396	1	1260	134074	135333	0.0	2322	1260	100	99.92	1259	1	0	0
NODE_20_length_1260_cov_106.747718	1260	MN636840.1	Lumpy skin disease virus isolate LSD-248-NW-RSA-1993	150396	1	1260	134074	135333	0.0	2322	1260	100	99.92	1259	1	0	0
NODE_20_length_1260_cov_106.747718	1260	MN636839.1	Lumpy skin disease virus isolate LSD-103-GP-RSA-1991	150398	1	1260	134076	135335	0.0	2322	1260	100	99.92	1259	1	0	0
NODE_20_length_1260_cov_106.747718	1260	MW656252.1	Lumpy skin disease virus isolate LSDV/Haden/RSA/1954	150300	1	1260	133982	135241	0.0	2322	1260	100	99.92	1259	1	0	0
NODE_20_length_1260_cov_106.747718	1260	MW435866.1	Lumpy skin disease virus isolate SA-Neethling	150682	1	1260	134350	135609	0.0	2322	1260	100	99.92	1259	1	0	0
NODE_21_length_1243_cov_146.966330	1243	MN636843.1	Lumpy skin disease virus isolate LSD-148-GP-RSA-1997	150396	1	1243	89247	88005	0.0	2296	1243	100	100.00	1243	0	0	0
NODE_21_length_1243_cov_146.966330	1243	MW656252.1	Lumpy skin disease virus isolate LSDV/Haden/RSA/1954	150300	1	1243	89158	87916	0.0	2296	1243	100	100.00	1243	0	0	0
NODE_21_length_1243_cov_146.966330	1243	MW435866.1	Lumpy skin disease virus isolate SA-Neethling	150682	1	1243	89525	88283	0.0	2296	1243	100	100.00	1243	0	0	0
NODE_21_length_1243_cov_146.966330	1243	MT992618.1	Lumpy skin disease virus isolate KZ-Kostanay-2018	145865	1	1243	86966	85724	0.0	2296	1243	100	100.00	1243	0	0	0
NODE_21_length_1243_cov_146.966330	1243	MT134042.1	Lumpy skin disease virus strain LSDV/Russia/Udmurtiya/2019, complete genome	150436	1	1243	89367	88125	0.0	2296	1243	100	100.00	1243	0	0	0
NODE_22_length_1221_cov_94.090051	1221	MH646674.1	Lumpy skin disease virus strain LSDV/Russia/Saratov/2017	150606	1	1221	82739	83959	0.0	2239	1221	100	99.75	1218	3	0	0
NODE_22_length_1221_cov_94.090051	1221	OL752713.2	Lumpy skin disease virus isolate LSDV/KM/Taiwan/2020, complete genome	150822	1	1221	82717	83937	0.0	2233	1221	100	99.67	1217	4	0	0
NODE_22_length_1221_cov_94.090051	1221	OK422494.1	Lumpy skin disease virus isolate LSDV/Cattle/India/2019/Ranchi-1/P50, complete genome	139051	1	1221	82162	83382	0.0	2233	1221	100	99.67	1217	4	0	0
NODE_22_length_1221_cov_94.090051	1221	OK422493.1	Lumpy skin disease virus isolate LSDV/Cattle/India/2019/Ranchi-1/P30, complete genome	147681	1	1221	65533	64313	0.0	2233	1221	100	99.67	1217	4	0	0
NODE_22_length_1221_cov_94.090051	1221	OK422492.1	Lumpy skin disease virus isolate LSDV/Cattle/India/2019/Ranchi-1/P10, complete genome	146171	1	1221	65811	64591	0.0	2233	1221	100	99.67	1217	4	0	0
NODE_23_length_1209_cov_102.423744	1209	MK441838.1	Lumpy skin disease virus strain Herbivac LS	150507	1	1209	90877	92085	0.0	2233	1209	100	100.00	1209	0	0	0
NODE_23_length_1209_cov_102.423744	1209	MG972412.1	Lumpy skin disease virus isolate Cro2016	150448	1	1209	90921	92129	0.0	2233	1209	100	100.00	1209	0	0	0
NODE_23_length_1209_cov_102.423744	1209	KX764645.1	Lumpy skin disease virus strain Neethling-LSD vaccine-OBP	150508	1	1209	90981	92189	0.0	2233	1209	100	100.00	1209	0	0	0
NODE_23_length_1209_cov_102.423744	1209	KX764644.1	Lumpy skin disease virus strain Neethling-Herbivac vaccine	150529	1	1209	91004	92212	0.0	2233	1209	100	100.00	1209	0	0	0
NODE_23_length_1209_cov_102.423744	1209	KX764643.1	Lumpy skin disease virus strain SIS-Lumpyvax vaccine	150480	1	1209	90954	92162	0.0	2233	1209	100	100.00	1209	0	0	0
NODE_24_length_1082_cov_159.314508	1082	MN636843.1	Lumpy skin disease virus isolate LSD-148-GP-RSA-1997	150396	1	1082	125759	126840	0.0	1993	1082	100	99.91	1081	1	0	0
NODE_24_length_1082_cov_159.314508	1082	MN636840.1	Lumpy skin disease virus isolate LSD-248-NW-RSA-1993	150396	1	1082	125759	126840	0.0	1993	1082	100	99.91	1081	1	0	0
NODE_24_length_1082_cov_159.314508	1082	MN636839.1	Lumpy skin disease virus isolate LSD-103-GP-RSA-1991	150398	1	1082	125761	126842	0.0	1993	1082	100	99.91	1081	1	0	0
NODE_24_length_1082_cov_159.314508	1082	MW656252.1	Lumpy skin disease virus isolate LSDV/Haden/RSA/1954	150300	1	1082	125667	126748	0.0	1993	1082	100	99.91	1081	1	0	0
NODE_24_length_1082_cov_159.314508	1082	MW435866.1	Lumpy skin disease virus isolate SA-Neethling	150682	1	1082	126035	127116	0.0	1993	1082	100	99.91	1081	1	0	0
NODE_25_length_1048_cov_121.795569	1048	OL752713.2	Lumpy skin disease virus isolate LSDV/KM/Taiwan/2020, complete genome	150822	1	1048	76421	77468	0.0	1936	1048	100	100.00	1048	0	0	0
NODE_25_length_1048_cov_121.795569	1048	OK422494.1	Lumpy skin disease virus isolate LSDV/Cattle/India/2019/Ranchi-1/P50, complete genome	139051	1	1048	75866	76913	0.0	1936	1048	100	100.00	1048	0	0	0
NODE_25_length_1048_cov_121.795569	1048	OK422493.1	Lumpy skin disease virus isolate LSDV/Cattle/India/2019/Ranchi-1/P30, complete genome	147681	1	1048	71829	70782	0.0	1936	1048	100	100.00	1048	0	0	0
NODE_25_length_1048_cov_121.795569	1048	OK422492.1	Lumpy skin disease virus isolate LSDV/Cattle/India/2019/Ranchi-1/P10, complete genome	146171	1	1048	72107	71060	0.0	1936	1048	100	100.00	1048	0	0	0
NODE_25_length_1048_cov_121.795569	1048	MW732649.1	Lumpy skin disease virus strain LSDV/HongKong/2020	150513	1	1048	76352	77399	0.0	1936	1048	100	100.00	1048	0	0	0

## Sheet: B-0219
query id	query length	subject accesion	subject title	subject length	query start	query end	subject start	subject end	e-value	bitscore	alignment length	query coverage	percent identities	number identities	number mismatches	number gap openings	total number gaps
NODE_1_length_12400_cov_106.459538	12400	MN072624.1	Goatpox virus isolate Sudan	150347	1	12400	53766	66166	0.0	22849	12402	100	99.93	12393	6	2	3
NODE_1_length_12400_cov_106.459538	12400	MN072623.1	Goatpox virus isolate Oman	150404	1	12400	53736	66137	0.0	22751	12404	100	99.78	12377	21	5	6
NODE_1_length_12400_cov_106.459538	12400	MN072625.1	Goatpox virus isolate Yemen	150458	1	12400	53840	66239	0.0	22749	12403	100	99.78	12376	21	5	6
NODE_1_length_12400_cov_106.459538	12400	MN072622.1	Goatpox virus isolate Turkey	149955	1	12400	53580	65975	0.0	22258	12401	100	99.07	12286	109	5	6
NODE_1_length_12400_cov_106.459538	12400	MN072621.1	Goatpox virus isolate Vietnam	150358	1	12400	53804	66202	0.0	22255	12403	100	99.06	12287	109	5	7
NODE_2_length_12167_cov_100.139531	12167	MN072624.1	Goatpox virus isolate Sudan	150347	1	12167	33084	20917	0.0	22436	12168	100	99.95	12162	5	1	1
NODE_2_length_12167_cov_100.139531	12167	MN072625.1	Goatpox virus isolate Yemen	150458	1	12167	33171	21003	0.0	22338	12169	100	99.80	12145	22	2	2
NODE_2_length_12167_cov_100.139531	12167	MN072623.1	Goatpox virus isolate Oman	150404	1	12167	33066	20900	0.0	22336	12168	100	99.80	12144	22	2	2
NODE_2_length_12167_cov_100.139531	12167	AY077835.1	Goatpox virus Pellor, complete genome	149599	1	12167	32733	20570	0.0	21784	12170	100	98.99	12047	114	8	9
NODE_2_length_12167_cov_100.139531	12167	MN072622.1	Goatpox virus isolate Turkey	149955	1	12167	32911	20750	0.0	21782	12170	100	98.99	12047	112	9	11
NODE_3_length_7660_cov_128.326890	7660	MN072624.1	Goatpox virus isolate Sudan	150347	1	7660	46161	53820	0.0	14140	7660	100	99.99	7659	1	0	0
NODE_3_length_7660_cov_128.326890	7660	MN072623.1	Goatpox virus isolate Oman	150404	1	7660	46131	53790	0.0	14079	7660	100	99.84	7648	12	0	0
NODE_3_length_7660_cov_128.326890	7660	MN072625.1	Goatpox virus isolate Yemen	150458	1	7660	46237	53894	0.0	14067	7660	100	99.82	7646	12	1	2
NODE_3_length_7660_cov_128.326890	7660	KX576657.1	Goatpox virus strain Gorgan	148146	1	7660	45924	53581	0.0	13767	7660	100	99.11	7592	66	1	2
NODE_3_length_7660_cov_128.326890	7660	AY077836.1	Goatpox virus G20-LKV, complete genome	149723	1	7660	45863	53520	0.0	13767	7660	100	99.11	7592	66	1	2
NODE_4_length_7381_cov_125.264810	7381	MN072624.1	Goatpox virus isolate Sudan	150347	1	7328	72652	79979	0.0	13522	7328	99	99.97	7326	2	0	0
NODE_4_length_7381_cov_125.264810	7381	MN072625.1	Goatpox virus isolate Yemen	150458	1	7328	72720	80047	0.0	13466	7328	99	99.84	7316	12	0	0
NODE_4_length_7381_cov_125.264810	7381	MN072623.1	Goatpox virus isolate Oman	150404	1	7328	72618	79945	0.0	13461	7328	99	99.82	7315	13	0	0
NODE_4_length_7381_cov_125.264810	7381	MN072622.1	Goatpox virus isolate Turkey	149955	1	7328	72472	79799	0.0	13239	7328	99	99.28	7275	53	0	0
NODE_4_length_7381_cov_125.264810	7381	KX576657.1	Goatpox virus strain Gorgan	148146	1	7328	72428	79755	0.0	13239	7328	99	99.28	7275	53	0	0
NODE_5_length_5979_cov_81.307900	5979	MN072619.1	Lumpy skin disease virus isolate Kenya	150329	1	5979	72651	66671	0.0	10894	5981	100	99.55	5954	25	1	2
NODE_5_length_5979_cov_81.307900	5979	OK422494.1	Lumpy skin disease virus isolate LSDV/Cattle/India/2019/Ranchi-1/P50, complete genome	139051	1	5979	72396	66416	0.0	10894	5981	100	99.55	5954	25	1	2
NODE_5_length_5979_cov_81.307900	5979	OK422493.1	Lumpy skin disease virus isolate LSDV/Cattle/India/2019/Ranchi-1/P30, complete genome	147681	1	5979	75299	81279	0.0	10894	5981	100	99.55	5954	25	1	2
NODE_5_length_5979_cov_81.307900	5979	OK422492.1	Lumpy skin disease virus isolate LSDV/Cattle/India/2019/Ranchi-1/P10, complete genome	146171	1	5979	75577	81557	0.0	10894	5981	100	99.55	5954	25	1	2
NODE_5_length_5979_cov_81.307900	5979	MW631933.1	Lumpy skin disease virus isolate LSD	146090	1	5979	70586	64606	0.0	10894	5981	100	99.55	5954	25	1	2
NODE_6_length_5769_cov_99.699510	5769	MN072624.1	Goatpox virus isolate Sudan	150347	1	5769	7589	13357	0.0	10593	5772	100	99.81	5761	5	5	6
NODE_6_length_5769_cov_99.699510	5769	MN072623.1	Goatpox virus isolate Oman	150404	1	5769	7655	13442	0.0	10438	5790	100	99.27	5748	19	11	23
NODE_6_length_5769_cov_99.699510	5769	MN072625.1	Goatpox virus isolate Yemen	150458	1	5769	7654	13446	0.0	10427	5795	100	99.22	5750	17	12	28
NODE_6_length_5769_cov_99.699510	5769	MH381810.1	Goatpox virus strain AV41	147959	1	5769	7572	13317	0.0	9657	5794	100	96.96	5618	103	31	73
NODE_6_length_5769_cov_99.699510	5769	KC951854.1	Goatpox virus FZ, complete genome	150194	1	5769	7570	13315	0.0	9657	5794	100	96.96	5618	103	32	73
NODE_7_length_5613_cov_109.096438	5613	MN072624.1	Goatpox virus isolate Sudan	150347	1	5613	40603	46215	0.0	10360	5613	100	99.98	5612	1	0	0
NODE_7_length_5613_cov_109.096438	5613	MN072623.1	Goatpox virus isolate Oman	150404	1	5613	40573	46185	0.0	10333	5613	100	99.89	5607	6	0	0
NODE_7_length_5613_cov_109.096438	5613	MN072625.1	Goatpox virus isolate Yemen	150458	1	5613	40679	46291	0.0	10322	5613	100	99.86	5605	8	0	0
NODE_7_length_5613_cov_109.096438	5613	MN072621.1	Goatpox virus isolate Vietnam	150358	1	5613	40634	46246	0.0	10100	5613	100	99.14	5565	48	0	0
NODE_7_length_5613_cov_109.096438	5613	KC951854.1	Goatpox virus FZ, complete genome	150194	1	5613	40523	46135	0.0	10100	5613	100	99.14	5565	48	0	0
NODE_8_length_5610_cov_101.280828	5610	MN072624.1	Goatpox virus isolate Sudan	150347	1	5610	34095	39704	0.0	10344	5610	100	99.95	5607	3	0	0
NODE_8_length_5610_cov_101.280828	5610	MN072625.1	Goatpox virus isolate Yemen	150458	1	5610	34182	39782	0.0	10224	5610	100	99.59	5587	14	1	9
NODE_8_length_5610_cov_101.280828	5610	MN072623.1	Goatpox virus isolate Oman	150404	1	5610	34077	39677	0.0	10207	5610	100	99.54	5584	17	1	9
NODE_8_length_5610_cov_101.280828	5610	MN072622.1	Goatpox virus isolate Turkey	149955	1	5610	33922	39525	0.0	9939	5613	100	98.66	5538	63	2	12
NODE_8_length_5610_cov_101.280828	5610	KX576657.1	Goatpox virus strain Gorgan	148146	1	5610	33868	39471	0.0	9939	5613	100	98.66	5538	63	3	12
NODE_9_length_4489_cov_81.418584	4489	MN072624.1	Goatpox virus isolate Sudan	150347	1	4489	18704	14215	0.0	8257	4491	100	99.87	4485	3	3	3
NODE_9_length_4489_cov_81.418584	4489	MN072625.1	Goatpox virus isolate Yemen	150458	1	4489	18790	14304	0.0	8155	4494	100	99.47	4470	12	9	12
NODE_9_length_4489_cov_81.418584	4489	MN072621.1	Goatpox virus isolate Vietnam	150358	1	4489	18744	14253	0.0	7633	4506	100	97.36	4387	88	25	31
NODE_9_length_4489_cov_81.418584	4489	MN072620.1	Goatpox virus isolate India	150381	1	4489	18758	14266	0.0	7618	4508	100	97.29	4386	88	26	34
NODE_9_length_4489_cov_81.418584	4489	MW020570.1	Goatpox virus V103, complete genome	150578	1	4489	18847	14355	0.0	7618	4508	100	97.29	4386	88	26	34
NODE_10_length_4194_cov_102.261174	4194	MN072624.1	Goatpox virus isolate Sudan	150347	1	4194	1323	5516	0.0	7718	4195	100	99.88	4190	3	2	2
NODE_10_length_4194_cov_102.261174	4194	MN072623.1	Goatpox virus isolate Oman	150404	1	4194	1378	5567	0.0	7675	4195	100	99.71	4183	6	4	6
NODE_10_length_4194_cov_102.261174	4194	MN072625.1	Goatpox virus isolate Yemen	150458	1	4194	1375	5564	0.0	7664	4195	100	99.67	4181	8	4	6
NODE_10_length_4194_cov_102.261174	4194	MN072620.1	Goatpox virus isolate India	150381	1	4194	1405	5599	0.0	7352	4198	100	98.31	4127	64	6	7
NODE_10_length_4194_cov_102.261174	4194	MW020570.1	Goatpox virus V103, complete genome	150578	1	4194	1494	5688	0.0	7352	4198	100	98.31	4127	64	6	7
NODE_11_length_2322_cov_143.450816	2322	MN072624.1	Goatpox virus isolate Sudan	150347	1	2322	20971	18650	0.0	4289	2322	100	100.00	2322	0	0	0
NODE_11_length_2322_cov_143.450816	2322	MN072625.1	Goatpox virus isolate Yemen	150458	1	2321	21057	18737	0.0	4248	2321	99	99.70	2314	7	0	0
NODE_11_length_2322_cov_143.450816	2322	MN072623.1	Goatpox virus isolate Oman	150404	1	2321	20954	18634	0.0	4248	2321	99	99.70	2314	7	0	0
NODE_11_length_2322_cov_143.450816	2322	MN072620.1	Goatpox virus isolate India	150381	1	2322	21025	18703	0.0	4161	2323	100	99.01	2300	22	1	1
NODE_11_length_2322_cov_143.450816	2322	MW020570.1	Goatpox virus V103, complete genome	150578	1	2322	21114	18792	0.0	4161	2323	100	99.01	2300	22	1	1
NODE_12_length_1300_cov_8.061044	1300	MN636843.1	Lumpy skin disease virus isolate LSD-148-GP-RSA-1997	150396	1	1246	8574	9819	0.0	2274	1246	95	99.60	1241	5	0	0
NODE_12_length_1300_cov_8.061044	1300	MN636840.1	Lumpy skin disease virus isolate LSD-248-NW-RSA-1993	150396	1	1246	8574	9819	0.0	2274	1246	95	99.60	1241	5	0	0
NODE_12_length_1300_cov_8.061044	1300	MW656252.1	Lumpy skin disease virus isolate LSDV/Haden/RSA/1954	150300	1	1246	8492	9737	0.0	2274	1246	95	99.60	1241	5	0	0
NODE_12_length_1300_cov_8.061044	1300	MW435866.1	Lumpy skin disease virus isolate SA-Neethling	150682	1	1246	8860	10105	0.0	2274	1246	95	99.60	1241	5	0	0
NODE_12_length_1300_cov_8.061044	1300	MT992618.1	Lumpy skin disease virus isolate KZ-Kostanay-2018	145865	1	1246	6296	7541	0.0	2274	1246	95	99.60	1241	5	0	0
NODE_13_length_1273_cov_67.986179	1273	OK318001.1	Lumpy skin disease virus isolate V281, complete genome	150681	52	1273	124	1357	0.0	2163	1234	95	98.46	1215	7	2	12
NODE_13_length_1273_cov_67.986179	1273	MW699032.1	Lumpy skin disease virus strain LSDV/Russia/Dagestan/2015 75 passage	150344	52	1273	28	1261	0.0	2163	1234	95	98.46	1215	7	2	12
NODE_13_length_1273_cov_67.986179	1273	MW656253.1	Lumpy skin disease virus isolate LSDV/280-KZN/RSA/2018	150335	52	1273	11	1244	0.0	2163	1234	95	98.46	1215	7	2	12
NODE_13_length_1273_cov_67.986179	1273	MW732649.1	Lumpy skin disease virus strain LSDV/HongKong/2020	150513	52	1273	258	1491	0.0	2163	1234	95	98.46	1215	7	2	12
NODE_13_length_1273_cov_67.986179	1273	MT643825.1	Lumpy skin disease virus strain 210LSD-249/BUL/16	150719	52	1273	203	1436	0.0	2163	1234	95	98.46	1215	7	2	12
NODE_14_length_1239_cov_65.819257	1239	MN072625.1	Goatpox virus isolate Yemen	150458	1	1239	5510	6749	0.0	2200	1244	100	98.71	1228	7	7	9
NODE_14_length_1239_cov_65.819257	1239	MN072623.1	Goatpox virus isolate Oman	150404	1	1239	5513	6751	0.0	2194	1244	100	98.63	1227	7	6	10
NODE_14_length_1239_cov_65.819257	1239	MH646674.1	Lumpy skin disease virus strain LSDV/Russia/Saratov/2017	150606	1	1239	5680	6953	0.0	1672	1286	100	90.90	1169	58	29	59
NODE_14_length_1239_cov_65.819257	1239	MT134042.1	Lumpy skin disease virus strain LSDV/Russia/Udmurtiya/2019, complete genome	150436	1	1239	5552	6827	0.0	1607	1288	100	89.98	1159	68	31	61
NODE_14_length_1239_cov_65.819257	1239	OL752713.2	Lumpy skin disease virus isolate LSDV/KM/Taiwan/2020, complete genome	150822	1	1239	5664	6939	0.0	1591	1288	100	89.75	1156	71	31	61
NODE_15_length_1120_cov_260.344601	1120	MN072625.1	Goatpox virus isolate Yemen	150458	1	1120	34236	33117	0.0	2063	1120	100	99.91	1119	1	0	0
NODE_15_length_1120_cov_260.344601	1120	MN072624.1	Goatpox virus isolate Sudan	150347	1	1120	34149	33030	0.0	2063	1120	100	99.91	1119	1	0	0
NODE_15_length_1120_cov_260.344601	1120	MN072623.1	Goatpox virus isolate Oman	150404	1	1120	34131	33012	0.0	2063	1120	100	99.91	1119	1	0	0
NODE_15_length_1120_cov_260.344601	1120	MN072620.1	Goatpox virus isolate India	150381	1	1120	34203	33084	0.0	1964	1120	100	98.30	1101	19	0	0
NODE_15_length_1120_cov_260.344601	1120	MW020570.1	Goatpox virus V103, complete genome	150578	1	1120	34292	33173	0.0	1964	1120	100	98.30	1101	19	0	0
NODE_16_length_1016_cov_251.003122	1016	MN072624.1	Goatpox virus isolate Sudan	150347	1	1016	6627	7643	0.0	1866	1017	100	99.80	1015	1	1	1
NODE_16_length_1016_cov_251.003122	1016	MN072625.1	Goatpox virus isolate Yemen	150458	1	1016	6695	7708	0.0	1847	1016	100	99.51	1011	3	2	2
NODE_16_length_1016_cov_251.003122	1016	MN072623.1	Goatpox virus isolate Oman	150404	1	1016	6697	7709	0.0	1840	1016	100	99.41	1010	3	2	3
NODE_16_length_1016_cov_251.003122	1016	MN072622.1	Goatpox virus isolate Turkey	149955	1	1016	6519	7537	0.0	1796	1019	100	98.53	1004	12	1	3
NODE_16_length_1016_cov_251.003122	1016	KX576657.1	Goatpox virus strain Gorgan	148146	1	1016	6448	7466	0.0	1790	1019	100	98.43	1003	13	1	3
NODE_17_length_1009_cov_257.234801	1009	MN072624.1	Goatpox virus isolate Sudan	150347	1	1009	39650	40657	0.0	1857	1009	100	99.90	1008	0	1	1
NODE_17_length_1009_cov_257.234801	1009	MN072625.1	Goatpox virus isolate Yemen	150458	1	1009	39728	40733	0.0	1838	1009	100	99.60	1005	1	1	3
NODE_17_length_1009_cov_257.234801	1009	MN072623.1	Goatpox virus isolate Oman	150404	1	1009	39623	40627	0.0	1832	1009	100	99.50	1004	1	1	4
NODE_17_length_1009_cov_257.234801	1009	KC951854.1	Goatpox virus FZ, complete genome	150194	1	1009	39570	40577	0.0	1773	1009	100	98.41	993	15	1	1
NODE_17_length_1009_cov_257.234801	1009	MN072622.1	Goatpox virus isolate Turkey	149955	1	1009	39471	40474	0.0	1770	1009	100	98.41	993	11	2	5
NODE_1_length_19730_cov_130.707192	19730	MN072624.1	Goatpox virus isolate Sudan	150347	1	19677	91985	72312	0.0	36278	19677	99	99.95	19667	7	1	3
NODE_1_length_19730_cov_130.707192	19730	MN072623.1	Goatpox virus isolate Oman	150404	1	19677	91954	72278	0.0	36138	19677	99	99.82	19641	36	0	0
NODE_1_length_19730_cov_130.707192	19730	MN072625.1	Goatpox virus isolate Yemen	150458	1	19677	92056	72380	0.0	36132	19677	99	99.81	19640	37	0	0
NODE_1_length_19730_cov_130.707192	19730	KX576657.1	Goatpox virus strain Gorgan	148146	1	19677	91752	72088	0.0	35368	19677	99	99.12	19504	161	2	12
NODE_1_length_19730_cov_130.707192	19730	AY077836.1	Goatpox virus G20-LKV, complete genome	149723	1	19677	91691	72027	0.0	35368	19677	99	99.12	19504	161	2	12
NODE_2_length_13015_cov_122.415664	13015	MN072624.1	Goatpox virus isolate Sudan	150347	1	13015	132627	145642	0.0	23963	13017	100	99.90	13004	10	2	3
NODE_2_length_13015_cov_122.415664	13015	MN072623.1	Goatpox virus isolate Oman	150404	1	13015	132619	145638	0.0	23867	13021	100	99.76	12990	24	3	7
NODE_2_length_13015_cov_122.415664	13015	MN072625.1	Goatpox virus isolate Yemen	150458	1	13015	132672	145689	0.0	23859	13019	100	99.75	12987	27	3	5
NODE_2_length_13015_cov_122.415664	13015	MN072620.1	Goatpox virus isolate India	150381	1	13015	132559	145584	0.0	22975	13033	100	98.52	12840	168	17	25
NODE_2_length_13015_cov_122.415664	13015	MW020570.1	Goatpox virus V103, complete genome	150578	1	13015	132648	145673	0.0	22975	13033	100	98.52	12840	168	17	25
NODE_3_length_12433_cov_116.799806	12433	MN072624.1	Goatpox virus isolate Sudan	150347	1	12433	105454	93022	0.0	22894	12434	100	99.90	12422	10	2	2
NODE_3_length_12433_cov_116.799806	12433	MN072625.1	Goatpox virus isolate Yemen	150458	1	12433	105520	93093	0.0	22777	12433	100	99.74	12401	27	4	5
NODE_3_length_12433_cov_116.799806	12433	MN072623.1	Goatpox virus isolate Oman	150404	1	12433	105419	92991	0.0	22774	12434	100	99.73	12401	27	5	6
NODE_3_length_12433_cov_116.799806	12433	MH381810.1	Goatpox virus strain AV41	147959	1	12433	105401	92972	0.0	22153	12436	100	98.83	12291	136	7	9
NODE_3_length_12433_cov_116.799806	12433	MN072622.1	Goatpox virus isolate Turkey	149955	1	12433	105264	92833	0.0	22149	12437	100	98.83	12291	137	7	9
NODE_4_length_6171_cov_132.036625	6171	MN072624.1	Goatpox virus isolate Sudan	150347	1	6171	112796	118968	0.0	11370	6173	100	99.92	6168	3	2	2
NODE_4_length_6171_cov_132.036625	6171	MN072623.1	Goatpox virus isolate Oman	150404	1	6171	112761	118936	0.0	11311	6178	100	99.74	6162	7	6	9
NODE_4_length_6171_cov_132.036625	6171	MN072625.1	Goatpox virus isolate Yemen	150458	1	6171	112862	119037	0.0	11306	6178	100	99.72	6161	8	5	9
NODE_4_length_6171_cov_132.036625	6171	MN072620.1	Goatpox virus isolate India	150381	1	6171	112837	119017	0.0	10846	6189	100	98.37	6088	75	9	26
NODE_4_length_6171_cov_132.036625	6171	MW020570.1	Goatpox virus V103, complete genome	150578	1	6171	112926	119106	0.0	10846	6189	100	98.37	6088	75	9	26
NODE_5_length_5620_cov_124.711590	5620	MN072624.1	Goatpox virus isolate Sudan	150347	1	5620	125872	131490	0.0	10366	5620	100	99.96	5618	1	1	1
NODE_5_length_5620_cov_124.711590	5620	MN072625.1	Goatpox virus isolate Yemen	150458	1	5620	125908	131535	0.0	10226	5631	100	99.48	5602	15	6	14
NODE_5_length_5620_cov_124.711590	5620	MN072623.1	Goatpox virus isolate Oman	150404	1	5620	125855	131482	0.0	10220	5631	100	99.47	5601	16	5	14
NODE_5_length_5620_cov_124.711590	5620	MH381810.1	Goatpox virus strain AV41	147959	2013	5620	127730	131329	0.0	6318	3613	64	98.31	3552	43	10	18
NODE_5_length_5620_cov_124.711590	5620	KC951854.1	Goatpox virus FZ, complete genome	150194	2013	5620	127697	131296	0.0	6318	3613	64	98.31	3552	43	10	18
NODE_6_length_5583_cov_106.861975	5583	MN072624.1	Goatpox virus isolate Sudan	150347	1	5583	106258	111840	0.0	10310	5583	100	100.00	5583	0	0	0
NODE_6_length_5583_cov_106.861975	5583	MN072625.1	Goatpox virus isolate Yemen	150458	1	5583	106324	111906	0.0	10233	5583	100	99.75	5569	14	0	0
NODE_6_length_5583_cov_106.861975	5583	MN072623.1	Goatpox virus isolate Oman	150404	1	5583	106223	111805	0.0	10216	5583	100	99.70	5566	17	0	0
NODE_6_length_5583_cov_106.861975	5583	MN072622.1	Goatpox virus isolate Turkey	149955	1	5583	106068	111650	0.0	10022	5583	100	99.07	5531	52	0	0
NODE_6_length_5583_cov_106.861975	5583	MW020570.1	Goatpox virus V103, complete genome	150578	1	5583	106387	111969	0.0	10022	5583	100	99.07	5531	52	0	0
NODE_7_length_2949_cov_88.463903	2949	MN072624.1	Goatpox virus isolate Sudan	150347	1	2949	125013	122065	0.0	5147	2949	100	98.17	2895	54	0	0
NODE_7_length_2949_cov_88.463903	2949	MN072623.1	Goatpox virus isolate Oman	150404	1	2949	124996	122048	0.0	5147	2949	100	98.17	2895	54	0	0
NODE_7_length_2949_cov_88.463903	2949	OK318001.1	Lumpy skin disease virus isolate V281, complete genome	150681	1	2949	125324	122373	0.0	5132	2952	100	98.07	2895	54	1	3
NODE_7_length_2949_cov_88.463903	2949	MW030512.1	Mutant Lumpy skin disease virus clone Neethling-RIBSP(TK-)EGFP, complete genome	139366	1	2949	121953	119002	0.0	5132	2952	100	98.07	2895	54	1	3
NODE_7_length_2949_cov_88.463903	2949	MW699032.1	Lumpy skin disease virus strain LSDV/Russia/Dagestan/2015 75 passage	150344	1	2949	125217	122266	0.0	5132	2952	100	98.07	2895	54	1	3
NODE_8_length_2492_cov_76.467378	2492	MN072619.1	Lumpy skin disease virus isolate Kenya	150329	2	2492	145944	148430	0.0	4248	2491	99	97.47	2428	59	3	4
NODE_8_length_2492_cov_76.467378	2492	KX683219.1	Lumpy skin disease virus strain KSGP 0240	150663	2	2492	146282	148768	0.0	4248	2491	99	97.47	2428	59	3	4
NODE_8_length_2492_cov_76.467378	2492	AF325528.1	Lumpy skin disease virus NI-2490 isolate Neethling 2490, complete genome	150773	2	2492	146166	148652	0.0	4248	2491	99	97.47	2428	59	3	4
NODE_8_length_2492_cov_76.467378	2492	OK318001.1	Lumpy skin disease virus isolate V281, complete genome	150681	1	2492	146074	148560	0.0	4242	2492	100	97.43	2428	59	3	5
NODE_8_length_2492_cov_76.467378	2492	MW699032.1	Lumpy skin disease virus strain LSDV/Russia/Dagestan/2015 75 passage	150344	1	2492	145963	148449	0.0	4242	2492	100	97.43	2428	59	3	5
NODE_9_length_1518_cov_62.397129	1518	MN636843.1	Lumpy skin disease virus isolate LSD-148-GP-RSA-1997	150396	1	1518	119419	120936	0.0	2765	1518	100	99.54	1511	7	0	0
NODE_9_length_1518_cov_62.397129	1518	MN636840.1	Lumpy skin disease virus isolate LSD-248-NW-RSA-1993	150396	1	1518	119419	120936	0.0	2765	1518	100	99.54	1511	7	0	0
NODE_9_length_1518_cov_62.397129	1518	MW656252.1	Lumpy skin disease virus isolate LSDV/Haden/RSA/1954	150300	1	1518	119330	120847	0.0	2765	1518	100	99.54	1511	7	0	0
NODE_9_length_1518_cov_62.397129	1518	MW435866.1	Lumpy skin disease virus isolate SA-Neethling	150682	1	1518	119698	121215	0.0	2765	1518	100	99.54	1511	7	0	0
NODE_9_length_1518_cov_62.397129	1518	MT992618.1	Lumpy skin disease virus isolate KZ-Kostanay-2018	145865	1	1518	117134	118651	0.0	2765	1518	100	99.54	1511	7	0	0
NODE_10_length_1438_cov_97.216920	1438	MT134042.1	Lumpy skin disease virus strain LSDV/Russia/Udmurtiya/2019, complete genome	150436	1	1438	120994	122431	0.0	2529	1438	100	98.40	1415	23	0	0
NODE_10_length_1438_cov_97.216920	1438	OL752713.2	Lumpy skin disease virus isolate LSDV/KM/Taiwan/2020, complete genome	150822	1	1438	121143	122579	0.0	2527	1439	100	98.40	1416	20	2	3
NODE_10_length_1438_cov_97.216920	1438	MW699032.1	Lumpy skin disease virus strain LSDV/Russia/Dagestan/2015 75 passage	150344	1	1438	120884	122320	0.0	2527	1439	100	98.40	1416	20	2	3
NODE_10_length_1438_cov_97.216920	1438	MZ577076.1	Lumpy skin disease virus strain 20L81_Bang-Thanh/VNM/20	150664	1	1438	121133	122569	0.0	2527	1439	100	98.40	1416	20	2	3
NODE_10_length_1438_cov_97.216920	1438	MZ577075.1	Lumpy skin disease virus strain 20L70_Dinh-To/VNM/20	150600	1	1438	121142	122578	0.0	2527	1439	100	98.40	1416	20	2	3
NODE_11_length_1250_cov_138.261088	1250	KX576657.1	Goatpox virus strain Gorgan	148146	1	1196	1329	126	0.0	1945	1213	95	95.96	1164	23	13	26
NODE_11_length_1250_cov_138.261088	1250	AY077836.1	Goatpox virus G20-LKV, complete genome	149723	1	1196	1266	63	0.0	1945	1213	95	95.96	1164	23	13	26
NODE_11_length_1250_cov_138.261088	1250	AY077835.1	Goatpox virus Pellor, complete genome	149599	1	1196	1205	2	0.0	1945	1213	95	95.96	1164	23	13	26
NODE_11_length_1250_cov_138.261088	1250	MH381810.1	Goatpox virus strain AV41	147959	1	1196	1370	165	0.0	1936	1215	95	95.80	1164	23	15	28
NODE_11_length_1250_cov_138.261088	1250	KC951854.1	Goatpox virus FZ, complete genome	150194	1	1196	1369	164	0.0	1936	1215	95	95.80	1164	23	15	28
NODE_12_length_1246_cov_279.832914	1246	MN072624.1	Goatpox virus isolate Sudan	150347	1	1246	131436	132681	0.0	2302	1246	100	100.00	1246	0	0	0
NODE_12_length_1246_cov_279.832914	1246	MN072623.1	Goatpox virus isolate Oman	150404	1	1246	131428	132673	0.0	2296	1246	100	99.92	1245	1	0	0
NODE_12_length_1246_cov_279.832914	1246	MN072625.1	Goatpox virus isolate Yemen	150458	1	1246	131481	132726	0.0	2290	1246	100	99.84	1244	2	0	0
NODE_12_length_1246_cov_279.832914	1246	MN072622.1	Goatpox virus isolate Turkey	149955	1	1246	131049	132294	0.0	2263	1246	100	99.44	1239	7	0	0
NODE_12_length_1246_cov_279.832914	1246	KX576657.1	Goatpox virus strain Gorgan	148146	1	1246	131007	132252	0.0	2252	1246	100	99.28	1237	9	0	0
NODE_13_length_1146_cov_323.447296	1146	MN072624.1	Goatpox virus isolate Sudan	150347	1	1146	93076	91931	0.0	2100	1146	100	99.74	1143	3	0	0
NODE_13_length_1146_cov_323.447296	1146	MN072625.1	Goatpox virus isolate Yemen	150458	1	1146	93147	92002	0.0	2095	1146	100	99.65	1142	4	0	0
NODE_13_length_1146_cov_323.447296	1146	MN072623.1	Goatpox virus isolate Oman	150404	1	1146	93045	91900	0.0	2095	1146	100	99.65	1142	4	0	0
NODE_13_length_1146_cov_323.447296	1146	MN072622.1	Goatpox virus isolate Turkey	149955	1	1146	92887	91742	0.0	2056	1146	100	99.04	1135	11	0	0
NODE_13_length_1146_cov_323.447296	1146	MW020570.1	Goatpox virus V103, complete genome	150578	1	1146	93208	92063	0.0	2056	1146	100	99.04	1135	11	0	0
NODE_14_length_1065_cov_262.137624	1065	MN072624.1	Goatpox virus isolate Sudan	150347	1	1065	111786	112850	0.0	1967	1065	100	100.00	1065	0	0	0
NODE_14_length_1065_cov_262.137624	1065	MN072625.1	Goatpox virus isolate Yemen	150458	1	1065	111852	112916	0.0	1956	1065	100	99.81	1063	2	0	0
NODE_14_length_1065_cov_262.137624	1065	MN072623.1	Goatpox virus isolate Oman	150404	1	1065	111751	112815	0.0	1956	1065	100	99.81	1063	2	0	0
NODE_14_length_1065_cov_262.137624	1065	MN072622.1	Goatpox virus isolate Turkey	149955	1	1065	111596	112660	0.0	1912	1065	100	99.06	1055	10	0	0
NODE_14_length_1065_cov_262.137624	1065	MW020570.1	Goatpox virus V103, complete genome	150578	1	1065	111915	112980	0.0	1912	1066	100	99.06	1056	9	1	1
